# Supplementary material for: Identification of QTL hot spots for malting quality in two elite breeding lines with distinct tolerance to abiotic stress
Source: BMC Plant Biol. 2018 Jun 4;18:106. doi: 10.1186/s12870-018-1323-4 (PMC5987402; doi:10.1186/s12870-018-1323-4)
Supplement: Supplementary file 2 — Table S1. Genetic positions of markers. (XLSX 48 kb) [file 12870_2018_1323_MOESM2_ESM.xlsx]

## Sheet: Ch1H
Additional file 4: Table S1. Genetic positions of markers
Marker	Position (cM)
BOPA1_6195-2137	0
SCRI_RS_113745	0
SCRI_RS_120053	0
SCRI_RS_120059	0
BOPA1_3220-723	0.746
BOPA2_12_30715	0.746
SCRI_RS_124234	0.746
SCRI_RS_161137	1.493
BOPA1_3101-111	3.766
SCRI_RS_204348	3.766
SCRI_RS_60145	3.766
SCRI_RS_60293	3.766
SCRI_RS_82277	3.766
BOPA2_12_30933	4.512
SCRI_RS_139538	4.512
SCRI_RS_179144	4.512
SCRI_RS_198544	4.512
BOPA1_7372-1253	6.016
SCRI_RS_162524	6.016
SCRI_RS_184274	7.52
SCRI_RS_224686	7.52
SCRI_RS_130600	21.047
SCRI_RS_205669	21.793
BOPA1_10922-503	24.066
SCRI_RS_189506	24.066
BOPA1_1906-429	27.915
BOPA1_4226-570	27.915
BOPA1_6792-1945	27.915
SCRI_RS_124926	27.915
SCRI_RS_14227	27.915
SCRI_RS_153360	27.915
SCRI_RS_235243	27.915
SCRI_RS_117492	29.418
SCRI_RS_128285	37.436
SCRI_RS_232660	37.436
BOPA2_12_30336	50.963
SCRI_RS_114047	50.963
SCRI_RS_193392	50.963
BOPA1_2314-1412	53.236
BOPA1_3277-446	53.236
BOPA1_409-1643	53.236
BOPA1_5381-1950	53.236
BOPA1_6382-396	53.236
SCRI_RS_11615	53.236
SCRI_RS_140837	53.236
SCRI_RS_141140	53.236
SCRI_RS_147042	53.236
SCRI_RS_153785	53.236
SCRI_RS_160545	53.236
SCRI_RS_170869	53.236
SCRI_RS_170878	53.236
SCRI_RS_183171	53.236
SCRI_RS_184784	53.236
SCRI_RS_187264	53.236
SCRI_RS_189197	53.236
SCRI_RS_189483	53.236
SCRI_RS_189637	53.236
SCRI_RS_205816	53.236
SCRI_RS_230987	53.236
SCRI_RS_156208	110.44
SCRI_RS_125339	117.595
SCRI_RS_78578	135.165
SCRI_RS_154646	135.911
SCRI_RS_171501	135.911
SCRI_RS_199972	135.911
SCRI_RS_213539	135.911
SCRI_RS_236160	135.911
SCRI_RS_6913	135.911
SCRI_RS_146959	141.385
SCRI_RS_175646	141.385
SCRI_RS_201086	141.385
SCRI_RS_147329	142.131
SCRI_RS_155427	142.131
SCRI_RS_176063	142.131
BOPA1_5690-1045	151.919
SCRI_RS_120481	151.919
SCRI_RS_219889	151.919
BOPA1_5283-1090	173.887
BOPA1_ConsensusGBS0687-3	173.887
SCRI_RS_127646	173.887
SCRI_RS_137116	173.887
SCRI_RS_196910	173.887
SCRI_RS_201865	173.887
SCRI_RS_48925	173.887
BOPA1_6026-1949	174.244
BOPA1_5477-757	174.63
BOPA1_ConsensusGBS0361-5	174.63
SCRI_RS_150607	174.63
SCRI_RS_159031	174.63
SCRI_RS_160475	174.63
SCRI_RS_165588	174.63
SCRI_RS_189967	174.63
SCRI_RS_196025	180.938
BOPA1_13095-187	188.955
BOPA1_4057-2114	188.955
BOPA1_5316-739	188.955
SCRI_RS_143790	188.955
SCRI_RS_176006	188.955
SCRI_RS_235776	188.955
SCRI_RS_4928	188.955
BOPA1_3263-2865	190.459
BOPA1_4592-118	190.459
BOPA2_12_30934	190.459
SCRI_RS_175218	190.459
SCRI_RS_195067	190.459
SCRI_RS_199945	190.459

## Sheet: Ch2H
Additional file 4: Table S1. Genetic positions of markers
Marker	Position (cM)
BOPA1_2582-767	0
SCRI_RS_128813	0
SCRI_RS_148734	0
SCRI_RS_166806	0
SCRI_RS_173486	0
SCRI_RS_187638	0
SCRI_RS_219333	0
SCRI_RS_225720	0
SCRI_RS_10642	0.747
SCRI_RS_133377	0.747
SCRI_RS_13476	0.747
SCRI_RS_146997	0.747
SCRI_RS_156845	0.747
SCRI_RS_168604	0.747
SCRI_RS_169758	0.747
SCRI_RS_182210	0.747
SCRI_RS_184395	0.747
SCRI_RS_187012	0.747
SCRI_RS_190048	0.747
SCRI_RS_192440	0.747
SCRI_RS_192463	0.747
SCRI_RS_221776	0.747
SCRI_RS_224245	0.747
SCRI_RS_227507	0.747
SCRI_RS_232722	0.747
SCRI_RS_238263	0.747
BOPA1_8930-370	1.493
BOPA2_12_30424	1.493
SCRI_RS_164876	1.493
SCRI_RS_177330	1.493
SCRI_RS_196276	1.493
SCRI_RS_88391	1.493
BOPA1_3452-1355	2.997
SCRI_RS_159503	2.997
SCRI_RS_162694	2.997
SCRI_RS_192552	2.997
SCRI_RS_193452	2.997
BOPA2_12_30155	4.501
SCRI_RS_157480	4.501
SCRI_RS_605	4.501
SCRI_RS_188511	5.247
SCRI_RS_173947	9.095
SCRI_RS_194812	9.095
SCRI_RS_231889	9.095
BOPA1_791-1113	9.841
SCRI_RS_149462	9.841
SCRI_RS_153226	9.841
SCRI_RS_154683	9.841
SCRI_RS_179003	9.841
SCRI_RS_188987	9.841
SCRI_RS_150590	12.115
SCRI_RS_153672	12.115
SCRI_RS_159228	12.115
SCRI_RS_190423	12.115
SCRI_RS_196192	12.115
SCRI_RS_205712	12.115
BOPA1_1865-396	12.861
SCRI_RS_12516	27.368
BOPA1_2964-382	46.002
BOPA2_12_30657	46.002
SCRI_RS_158687	46.002
SCRI_RS_81287	46.002
BOPA1_6338-682	46.749
BOPA1_2651-1774	47.495
BOPA2_12_30432	47.495
SCRI_RS_135619	47.495
SCRI_RS_154981	47.495
SCRI_RS_174444	47.495
SCRI_RS_177405	47.495
SCRI_RS_186954	47.495
SCRI_RS_141655	48.241
BOPA1_1341-841	48.987
SCRI_RS_171029	50.491
SCRI_RS_206245	51.238
SCRI_RS_229103	51.238
SCRI_RS_194318	51.984
SCRI_RS_139793	56.638
SCRI_RS_14801	56.638
SCRI_RS_237094	56.638
SCRI_RS_201800	57.385
SCRI_RS_221843	58.131
SCRI_RS_239231	58.131
SCRI_RS_8366	58.131
BOPA2_12_31169	58.877
SCRI_RS_126877	58.877
SCRI_RS_158928	58.877
SCRI_RS_173531	58.877
SCRI_RS_198148	58.877
SCRI_RS_198460	58.877
SCRI_RS_212484	58.877
SCRI_RS_238404	66.894
SCRI_RS_162700	67.641
BOPA2_12_31194	68.387
SCRI_RS_103572	68.387
SCRI_RS_106444	68.387
SCRI_RS_122871	68.387
SCRI_RS_12752	68.387
SCRI_RS_131325	68.387
SCRI_RS_136233	68.387
SCRI_RS_144891	68.387
SCRI_RS_153174	68.387
SCRI_RS_164343	68.387
SCRI_RS_167882	68.387
SCRI_RS_180032	68.387
BOPA1_4630-1036	68.714
SCRI_RS_158256	69.13
BOPA1_10489-586	77.148
BOPA1_2284-1738	77.148
BOPA1_5339-487	77.148
BOPA1_7729-565	77.148
SCRI_RS_100476	77.148
SCRI_RS_120672	77.148
SCRI_RS_144583	77.148
SCRI_RS_147810	77.148
SCRI_RS_155470	77.148
SCRI_RS_155808	77.148
SCRI_RS_167713	77.148
SCRI_RS_173757	77.148
SCRI_RS_179253	77.148
SCRI_RS_180983	77.148
SCRI_RS_189408	77.148
SCRI_RS_201814	77.148
SCRI_RS_209969	77.148
SCRI_RS_212940	77.148
SCRI_RS_236716	77.148
SCRI_RS_133327	102.689
SCRI_RS_150663	102.689
BOPA1_11591-265	118.197
SCRI_RS_144778	118.197
SCRI_RS_155722	118.197
BOPA1_1635-691	120.47
BOPA1_11660-365	121.216
SCRI_RS_140972	121.216
SCRI_RS_148298	121.216
SCRI_RS_154713	121.216
SCRI_RS_172220	121.216
SCRI_RS_160958	121.962
SCRI_RS_170162	121.962
BOPA1_682-767	123.466
BOPA1_ABC10472-1-2-247	123.466
SCRI_RS_135248	123.466
SCRI_RS_142188	123.466
SCRI_RS_147985	123.466
SCRI_RS_150494	123.466
SCRI_RS_157097	123.466
SCRI_RS_159484	123.466
SCRI_RS_173374	123.466
SCRI_RS_196842	123.466
SCRI_RS_221763	123.466
SCRI_RS_209622	124.212
BOPA2_12_10735	125.716
SCRI_RS_209354	125.716
SCRI_RS_239916	125.716
SCRI_RS_4931	125.716
BOPA1_3206-670	127.22
BOPA2_12_30480	127.22
SCRI_RS_128484	138.842
SCRI_RS_160767	138.842
SCRI_RS_227965	138.842
SCRI_RS_620	138.842
BOPA1_111-499	139.589
BOPA1_2688-1022	139.589
BOPA1_5537-283	139.589
BOPA1_6996-838	139.589
SCRI_RS_114164	139.589
SCRI_RS_116575	139.589
SCRI_RS_123654	139.589
SCRI_RS_126890	139.589
SCRI_RS_147203	139.589
SCRI_RS_153420	139.589
SCRI_RS_154703	139.589
SCRI_RS_178149	139.589
SCRI_RS_179560	139.589
SCRI_RS_184090	139.589
SCRI_RS_192384	139.589
SCRI_RS_20168	139.589
SCRI_RS_204145	139.589
SCRI_RS_205499	139.589
SCRI_RS_206700	139.589
SCRI_RS_48964	139.589
SCRI_RS_4952	139.589
BOPA1_7487-390	140.335
BOPA1_866-442	140.335
BOPA1_868-675	140.335
BOPA2_12_31402	140.335
SCRI_RS_185363	140.335
SCRI_RS_223885	140.335
BOPA1_ABC05640-1-1-248	141.839
SCRI_RS_139831	141.839
SCRI_RS_143727	141.839
BOPA1_14832-296	144.893
BOPA1_3180-1771	144.893
BOPA1_ABC09941-1-1-100	144.893
SCRI_RS_162690	144.893
SCRI_RS_222093	144.893
SCRI_RS_229405	144.893
BOPA2_12_30459	145.64
SCRI_RS_15050	145.64
SCRI_RS_15537	145.64
SCRI_RS_15711	145.64
SCRI_RS_219799	145.64
SCRI_RS_918	145.64
SCRI_RS_151617	146.386
SCRI_RS_158091	146.386
SCRI_RS_223905	146.386
SCRI_RS_156220	147.132
BOPA1_3763-595	147.878
BOPA1_4833-420	147.878
BOPA1_7576-818	147.878
BOPA2_12_20649	147.878
BOPA2_12_31095	147.878
SCRI_RS_160911	147.878
SCRI_RS_173131	147.878
SCRI_RS_177125	147.878
SCRI_RS_183974	147.878
SCRI_RS_12444	148.625
SCRI_RS_144379	148.625
SCRI_RS_164608	148.625
SCRI_RS_167694	148.625
SCRI_RS_207327	148.625
BOPA1_5541-418	149.371
BOPA2_12_20295	149.371
SCRI_RS_142593	149.371
SCRI_RS_149429	149.371
SCRI_RS_151556	149.371
SCRI_RS_183064	149.371
SCRI_RS_196100	149.371
BOPA1_1381-547	150.117
BOPA1_3256-1196	150.117
BOPA1_8293-202	150.117
BOPA1_ABC16258-1-1-77	150.117
BOPA2_12_30097	150.117
BOPA2_12_30152	150.117
BOPA2_12_30636	150.117
SCRI_RS_116193	150.117
SCRI_RS_116197	150.117
SCRI_RS_129178	150.117
SCRI_RS_155161	150.117
SCRI_RS_161030	150.117
SCRI_RS_166443	150.117
SCRI_RS_166987	150.117
SCRI_RS_173490	150.117
SCRI_RS_174214	150.117
SCRI_RS_179555	150.117
SCRI_RS_192711	150.117
SCRI_RS_200033	150.117
SCRI_RS_209218	150.117
SCRI_RS_210959	150.117
SCRI_RS_224454	150.117
SCRI_RS_235261	150.117
BOPA1_13178-89	150.864
SCRI_RS_10930	150.864
SCRI_RS_7392	150.864
SCRI_RS_151129	151.61
SCRI_RS_152659	151.61
SCRI_RS_153811	152.356
BOPA2_12_30041	153.102
BOPA2_12_30310	153.102
SCRI_RS_116226	153.102
SCRI_RS_137825	153.102
SCRI_RS_149273	153.102
SCRI_RS_162820	153.102
SCRI_RS_168451	153.102
SCRI_RS_200388	153.102
SCRI_RS_200406	153.102
SCRI_RS_201870	153.102
SCRI_RS_211291	153.102
SCRI_RS_218206	153.102
SCRI_RS_227502	153.102
SCRI_RS_708	153.102
BOPA1_8817-798	153.849
BOPA2_12_20183	153.849
SCRI_RS_208901	154.595
SCRI_RS_230672	154.595
BOPA1_1250-923	155.341
BOPA1_1613-291	155.341
BOPA1_2464-1228	155.341
BOPA1_285-2932	155.341
BOPA1_4472-658	155.341
BOPA1_6328-736	155.341
BOPA2_12_30678	155.341
BOPA2_12_30690	155.341
BOPA2_12_30942	155.341
BOPA2_12_31268	155.341
SCRI_RS_124541	155.341
SCRI_RS_139840	155.341
SCRI_RS_157929	155.341
SCRI_RS_165373	155.341
SCRI_RS_175783	155.341
SCRI_RS_185506	155.341
SCRI_RS_200949	155.341
SCRI_RS_209551	155.341
SCRI_RS_223119	155.341
SCRI_RS_231021	155.341
SCRI_RS_239674	155.341
SCRI_RS_2552	155.341
SCRI_RS_55841	155.341
SCRI_RS_142314	156.088
BOPA1_2822-739	156.834
SCRI_RS_146812	156.834
SCRI_RS_159212	156.834
SCRI_RS_181112	156.834
SCRI_RS_182627	156.834
SCRI_RS_202469	156.834
SCRI_RS_238605	156.834
SCRI_RS_147230	159.107
BOPA1_678-310	159.853
BOPA2_12_10151	159.853
SCRI_RS_11645	159.853
SCRI_RS_118062	159.853
SCRI_RS_121952	159.853
SCRI_RS_124301	159.853
SCRI_RS_124313	159.853
SCRI_RS_134241	159.853
SCRI_RS_136379	159.853
SCRI_RS_155734	159.853
SCRI_RS_204022	159.853
SCRI_RS_193100	160.6
BOPA1_3608-2133	162.873
BOPA1_6990-661	162.873
BOPA1_7826-869	162.873
SCRI_RS_106163	162.873
SCRI_RS_133224	162.873
SCRI_RS_136969	162.873
SCRI_RS_157555	162.873
SCRI_RS_206266	162.873
SCRI_RS_215471	162.873
SCRI_RS_163464	165.146
BOPA1_7655-579	174.933
BOPA1_968-979	174.933
BOPA1_ABC17314-1-1-226	174.933
SCRI_RS_138320	174.933
SCRI_RS_149592	174.933
SCRI_RS_156155	174.933
SCRI_RS_173446	174.933
SCRI_RS_175074	174.933
SCRI_RS_175216	174.933
SCRI_RS_186925	174.933
SCRI_RS_192591	174.933
SCRI_RS_194079	174.933
SCRI_RS_204274	174.933
SCRI_RS_205658	174.933
SCRI_RS_222342	174.933
SCRI_RS_233261	174.933
SCRI_RS_234587	174.933
BOPA1_8586-1221	175.679
SCRI_RS_10006	175.679
SCRI_RS_161636	175.679
SCRI_RS_156013	176.426
SCRI_RS_174077	176.426
SCRI_RS_208292	176.426
SCRI_RS_224822	176.426
SCRI_RS_230497	176.426
BOPA1_5483-787	177.172
SCRI_RS_173017	177.172
SCRI_RS_174037	177.172
SCRI_RS_8420	177.172
BOPA1_3450-692	177.918
BOPA2_12_31506	177.918
SCRI_RS_149233	177.918
SCRI_RS_172136	177.918
SCRI_RS_174051	177.918
SCRI_RS_225633	177.918
SCRI_RS_73620	177.918
SCRI_RS_159526	178.664
BOPA1_2592-1237	179.411
BOPA2_12_31180	179.411
SCRI_RS_119848	179.411
SCRI_RS_170209	179.411
SCRI_RS_176159	179.411
SCRI_RS_227482	179.411
SCRI_RS_161281	183.259
SCRI_RS_169956	183.259
SCRI_RS_228319	184.005

## Sheet: Ch3H
Additional file 4: Table S1. Genetic positions of markers
Marker	Position (cM)
SCRI_RS_6682	0
SCRI_RS_154670	0.746
SCRI_RS_155475	1.492
SCRI_RS_130264	2.996
BOPA1_3646-1984	3.742
BOPA1_3906-558	10.05
SCRI_RS_10191	10.05
SCRI_RS_179462	10.05
SCRI_RS_197216	10.05
SCRI_RS_203454	10.05
SCRI_RS_214280	10.05
SCRI_RS_153718	11.554
SCRI_RS_221814	11.554
SCRI_RS_151808	12.3
SCRI_RS_161041	12.3
SCRI_RS_9614	12.3
BOPA2_12_30920	14.573
SCRI_RS_159598	14.573
SCRI_RS_162639	14.573
SCRI_RS_167842	14.573
SCRI_RS_229894	14.573
SCRI_RS_189757	15.319
SCRI_RS_144410	17.593
SCRI_RS_222975	17.593
BOPA1_3688-1291	21.441
SCRI_RS_186444	21.441
SCRI_RS_192875	21.441
BOPA2_12_30571	22.187
SCRI_RS_11012	22.187
SCRI_RS_153732	23.691
BOPA1_6156-1399	29.165
BOPA2_12_30953	29.165
BOPA1_2765-406	30.669
SCRI_RS_152682	30.669
SCRI_RS_115045	34.517
BK_08	60.058
BOPA1_6354-1193	60.058
BOPA1_6460-355	60.058
BOPA2_12_30609	60.058
BOPA2_12_31122	60.058
SCRI_RS_110693	60.058
SCRI_RS_11338	60.058
SCRI_RS_126627	60.058
SCRI_RS_13433	60.058
SCRI_RS_141081	60.058
SCRI_RS_149207	60.058
SCRI_RS_153735	60.058
SCRI_RS_166122	60.058
SCRI_RS_166244	60.058
SCRI_RS_178915	60.058
SCRI_RS_182479	60.058
SCRI_RS_185596	60.058
SCRI_RS_200297	60.058
SCRI_RS_218235	60.058
SCRI_RS_230096	60.058
SCRI_RS_235603	60.058
SCRI_RS_239787	60.058
SCRI_RS_886	60.058
SCRI_RS_168665	66.366
SCRI_RS_124607	67.112
SCRI_RS_179275	67.112
BOPA1_ABC08184-2-1-35	67.858
SCRI_RS_10387	67.858
SCRI_RS_124201	67.858
SCRI_RS_141109	67.858
SCRI_RS_151680	67.858
SCRI_RS_159661	67.858
SCRI_RS_162838	67.858
SCRI_RS_162862	67.858
SCRI_RS_16934	67.858
SCRI_RS_175771	67.858
SCRI_RS_214807	67.858
SCRI_RS_7385	67.858
BOPA1_6364-645	69.362
BOPA1_ABC14384-1-1-53	69.362
SCRI_RS_142939	69.362
SCRI_RS_152371	69.362
SCRI_RS_174324	69.362
SCRI_RS_197825	69.362
SCRI_RS_200042	69.362
SCRI_RS_236448	69.362
SCRI_RS_157479	70.108
SCRI_RS_231801	70.855
BOPA1_2616-2560	73.128
BOPA1_8180-450	75.401
BOPA1_ABC19175-1-2-375	75.401
SCRI_RS_107261	75.401
SCRI_RS_127140	75.401
SCRI_RS_130616	75.401
SCRI_RS_137934	75.401
SCRI_RS_182209	75.401
SCRI_RS_211224	75.401
SCRI_RS_230975	75.401
SCRI_RS_238981	75.401
BOPA1_10317-448	79.249
SCRI_RS_133415	79.249
SCRI_RS_158555	79.249
SCRI_RS_161744	79.249
SCRI_RS_167463	79.249
SCRI_RS_168538	79.249
SCRI_RS_187102	79.249
SCRI_RS_201987	79.249
SCRI_RS_204130	79.249
SCRI_RS_204491	79.249
SCRI_RS_67	79.249
SCRI_RS_69605	79.249
SCRI_RS_76971	79.249
BOPA1_5128-1831	81.522
BOPA2_12_31323	81.522
SCRI_RS_10288	81.522
SCRI_RS_1398	81.522
SCRI_RS_182061	81.522
SCRI_RS_214023	81.522
SCRI_RS_220115	81.522
SCRI_RS_220129	81.522
SCRI_RS_220192	81.522
SCRI_RS_225540	81.522
SCRI_RS_4575	81.522
BOPA1_4149-219	82.268
BOPA2_12_31529	82.268
SCRI_RS_138291	82.268
SCRI_RS_139449	82.268
SCRI_RS_144534	82.268
SCRI_RS_152472	82.268
SCRI_RS_157904	82.268
SCRI_RS_159431	82.268
SCRI_RS_161066	82.268
SCRI_RS_183659	82.268
SCRI_RS_210118	82.268
SCRI_RS_226190	82.268
SCRI_RS_225522	83.015
BOPA1_4150-398	83.761
BOPA1_4618-1559	83.761
BOPA1_4647-248	83.761
BOPA2_12_10609	83.761
BOPA2_12_30743	83.761
SCRI_RS_194602	83.761
BOPA2_12_31346	84.507
SCRI_RS_104564	84.507
SCRI_RS_155609	84.507
SCRI_RS_164675	84.507
SCRI_RS_221981	84.507
SCRI_RS_156056	85.254
SCRI_RS_160216	85.254
SCRI_RS_155763	93.271
BOPA1_861-268	94.775
SCRI_RS_146347	94.775
SCRI_RS_189790	94.775
SCRI_RS_206471	94.775
SCRI_RS_146480	95.521
SCRI_RS_95272	95.521
SCRI_RS_134017	96.267
SCRI_RS_159006	96.267
SCRI_RS_182014	96.267
SCRI_RS_231362	96.267
SCRI_RS_147950	101.741
SCRI_RS_157443	101.741
SCRI_RS_199887	101.741
SCRI_RS_234564	102.488
SCRI_RS_239399	102.488
SCRI_RS_240090	102.488
SCRI_RS_198609	103.234
SCRI_RS_146429	103.98
SCRI_RS_1509	103.98
SCRI_RS_227472	104.727
SCRI_RS_235849	104.727
SCRI_RS_140043	123.36
SCRI_RS_172266	123.36
SCRI_RS_8667	123.36
BOPA1_6871-945	123.687
BOPA1_1038-754	124.104
BOPA1_7241-553	124.104
BOPA1_ABC18746-1-2-109	124.104
BOPA2_12_30423	124.104
SCRI_RS_133339	124.104
SCRI_RS_164704	124.104
SCRI_RS_187928	124.104
SCRI_RS_211929	124.104
SCRI_RS_221787	124.104
SCRI_RS_225641	124.104
SCRI_RS_235791	124.104
SCRI_RS_7396	124.104
BOPA1_5253-1318	124.85
SCRI_RS_149566	124.85
BOPA1_3718-1026	149.172
BOPA2_12_30972	149.172
SCRI_RS_146012	149.172
SCRI_RS_146197	149.172
SCRI_RS_237846	149.172
SCRI_RS_167755	151.445
BOPA1_2754-1027	158.6
BOPA1_9618-372	158.6
SCRI_RS_202428	158.6
BOPA1_11657-398	159.346
SCRI_RS_151733	159.346
BOPA2_12_11154	161.619
SCRI_RS_162863	161.619
SCRI_RS_208297	161.619
SCRI_RS_14107	173.242
SCRI_RS_144559	173.242
SCRI_RS_208633	173.242
BOPA1_7818-967	173.988
BOPA2_12_31161	177.836
SCRI_RS_129737	177.836
SCRI_RS_189710	177.836

## Sheet: Ch4H
Additional file 4: Table S1. Genetic positions of markers
Marker	Position (cM)
BOPA2_12_30540	0
SCRI_RS_154075	0
BOPA1_2055-947	9.787
SCRI_RS_119628	9.787
SCRI_RS_150585	9.787
SCRI_RS_154178	9.787
BOPA1_1593-1597	10.534
BOPA2_12_30793	10.534
SCRI_RS_12719	10.534
SCRI_RS_127657	10.534
SCRI_RS_134182	10.534
SCRI_RS_139079	10.534
SCRI_RS_162743	10.534
SCRI_RS_58772	10.534
SCRI_RS_98443	10.534
SCRI_RS_125487	11.28
BOPA1_2769-1245	12.784
BOPA1_8901-1446	12.784
SCRI_RS_207768	12.784
SCRI_RS_225074	12.784
SCRI_RS_39834	12.784
SCRI_RS_7704	12.784
SCRI_RS_157832	14.288
SCRI_RS_228232	14.288
BOPA2_12_30328	32.921
BOPA1_5475-1355	42.709
SCRI_RS_123814	42.709
SCRI_RS_140586	42.709
SCRI_RS_143088	42.709
SCRI_RS_143091	42.709
BOPA2_12_30597	43.455
BOPA2_12_31414	43.455
SCRI_RS_110052	43.455
SCRI_RS_137360	43.455
SCRI_RS_159159	43.455
SCRI_RS_176092	43.455
SCRI_RS_193122	43.455
BOPA1_2268-601	44.959
SCRI_RS_119778	44.959
SCRI_RS_157072	44.959
SCRI_RS_157310	44.959
SCRI_RS_169389	44.959
SCRI_RS_177312	44.959
SCRI_RS_188580	44.959
SCRI_RS_2937	44.959
SCRI_RS_229704	45.316
BOPA1_3190-644	45.702
BOPA1_3984-1920	45.702
BOPA1_454-1502	45.702
BOPA1_4636-1380	45.702
BOPA1_5298-828	45.702
BOPA1_6249-572	45.702
BOPA2_12_30777	45.702
BOPA2_12_31360	45.702
BOPA2_12_31382	45.702
SCRI_RS_135637	45.702
SCRI_RS_1396	45.702
SCRI_RS_148289	45.702
SCRI_RS_154048	45.702
SCRI_RS_156596	45.702
SCRI_RS_157290	45.702
SCRI_RS_157666	45.702
SCRI_RS_160373	45.702
SCRI_RS_168580	45.702
SCRI_RS_175365	45.702
SCRI_RS_176091	45.702
SCRI_RS_184107	45.702
SCRI_RS_188187	45.702
SCRI_RS_189400	45.702
SCRI_RS_190401	45.702
SCRI_RS_205863	45.702
SCRI_RS_217322	45.702
SCRI_RS_219128	45.702
SCRI_RS_220535	45.702
SCRI_RS_224697	45.702
SCRI_RS_239818	45.702
BOPA1_6215-539	46.448
SCRI_RS_130686	46.448
SCRI_RS_226221	46.448
BOPA1_1385-827	47.195
BOPA1_2028-1571	47.195
BOPA1_3193-671	47.195
BOPA1_7942-948	47.195
BOPA1_8122-734	47.195
BOPA2_12_30427	47.195
BOPA2_12_30605	47.195
BOPA2_12_30684	47.195
BOPA2_12_31156	47.195
SCRI_RS_101389	47.195
SCRI_RS_10216	47.195
SCRI_RS_10607	47.195
SCRI_RS_128974	47.195
SCRI_RS_145311	47.195
SCRI_RS_150603	47.195
SCRI_RS_151735	47.195
SCRI_RS_153459	47.195
SCRI_RS_157396	47.195
SCRI_RS_170494	47.195
SCRI_RS_171142	47.195
SCRI_RS_181886	47.195
SCRI_RS_188822	47.195
SCRI_RS_193415	47.195
SCRI_RS_194649	47.195
SCRI_RS_198888	47.195
SCRI_RS_200010	47.195
SCRI_RS_213798	47.195
SCRI_RS_220697	47.195
SCRI_RS_231739	47.195
SCRI_RS_239237	47.195
SCRI_RS_74014	47.195
SCRI_RS_92128	47.195
SCRI_RS_94957	47.195
BOPA1_10346-92	47.941
BOPA1_1169-944	47.941
BOPA1_1304-478	47.941
BOPA1_2274-1226	47.941
BOPA1_2776-637	47.941
BOPA1_294-956	47.941
BOPA1_3078-2190	47.941
BOPA1_3716-910	47.941
BOPA1_3917-1365	47.941
BOPA1_5887-615	47.941
BOPA2_12_30839	47.941
BOPA2_12_30995	47.941
BOPA2_12_31462	47.941
SCRI_RS_128723	47.941
SCRI_RS_141730	47.941
SCRI_RS_147636	47.941
SCRI_RS_155554	47.941
SCRI_RS_168496	47.941
SCRI_RS_208732	47.941
SCRI_RS_208828	47.941
SCRI_RS_221172	47.941
SCRI_RS_228477	47.941
BOPA1_2421-520	50.995
BOPA1_7560-538	50.995
SCRI_RS_195935	50.995
SCRI_RS_206232	50.995
SCRI_RS_13552	51.742
SCRI_RS_148130	51.742
SCRI_RS_164698	51.742
SCRI_RS_168603	51.742
SCRI_RS_182555	51.742
BOPA1_3644-1483	52.488
BOPA1_7069-1149	52.488
BOPA1_ABC08788-1-1-329	54.761
SCRI_RS_113574	54.761
SCRI_RS_136645	54.761
SCRI_RS_170560	54.761
SCRI_RS_195216	54.761
SCRI_RS_202326	54.761
SCRI_RS_204282	54.761
SCRI_RS_235738	54.761
BOPA1_482-1423	55.507
SCRI_RS_98343	55.507
SCRI_RS_134953	56.254
SCRI_RS_140349	63.409
SCRI_RS_154704	64.155
BOPA1_ABC14714-1-1-162	64.901
SCRI_RS_143825	64.901
SCRI_RS_154658	64.901
SCRI_RS_195017	64.901
SCRI_RS_89959	64.901
BOPA1_6172-773	68.749
SCRI_RS_231208	68.749
SCRI_RS_171874	74.224
BOPA1_8653-475	74.97
BOPA1_9149-1316	74.97
BOPA2_12_30136	74.97
BOPA2_12_31231	74.97
SCRI_RS_117233	74.97
BOPA2_12_31148	76.474
SCRI_RS_165833	76.474
SCRI_RS_179438	76.474
SCRI_RS_200957	77.978
SCRI_RS_200964	77.978
BOPA1_ConsensusGBS0461-3	78.724
SCRI_RS_165623	79.47
SCRI_RS_233242	79.47
SCRI_RS_166474	80.216
BOPA1_1523-1136	80.963
SCRI_RS_144204	80.963
SCRI_RS_149449	80.963
SCRI_RS_152388	80.963
SCRI_RS_181725	80.963
SCRI_RS_223734	80.963
SCRI_RS_238618	81.709
SCRI_RS_7523	81.709
BOPA1_4988-858	82.455
BOPA2_12_31246	83.202
SCRI_RS_125524	83.202
SCRI_RS_169134	83.202
SCRI_RS_176669	83.202
BOPA2_12_31523	84.705
SCRI_RS_168074	84.705
SCRI_RS_129218	91.013
BOPA2_12_30158	108.583
SCRI_RS_14487	108.583
SCRI_RS_168581	108.583
SCRI_RS_168591	108.583
SCRI_RS_228030	108.583
BOPA1_1241-1649	109.329
SCRI_RS_188827	109.329
SCRI_RS_62678	109.329
BOPA1_ConsensusGBS0288-1	110.075
BOPA2_12_30987	110.822
BOPA2_12_30990	110.822
BOPA1_3652-872	111.568
BOPA1_41-695	111.568
SCRI_RS_156130	111.568
SCRI_RS_200445	111.568
SCRI_RS_207853	111.568
SCRI_RS_148330	112.314
SCRI_RS_157611	112.314
SCRI_RS_160461	112.314
SCRI_RS_170388	112.314
SCRI_RS_179398	112.314
SCRI_RS_192689	112.314
SCRI_RS_203870	112.314
SCRI_RS_6448	112.314
SCRI_RS_9549	112.314
SCRI_RS_217794	113.061
BOPA1_4861-640	114.564
SCRI_RS_108369	114.564
BOPA1_4160-1365	115.311
SCRI_RS_107762	115.311
BOPA2_12_10032	116.057
BOPA2_12_31200	116.057
SCRI_RS_113536	116.057
SCRI_RS_140963	116.057
SCRI_RS_149172	116.057
SCRI_RS_216855	116.057
SCRI_RS_179695	116.803
SCRI_RS_198507	116.803
SCRI_RS_222936	116.803
SCRI_RS_7809	116.803
BOPA1_4152-573	118.307
BOPA2_12_30476	118.307
SCRI_RS_142792	118.307
BOPA1_ABC08009-1-2-304	119.053
BOPA1_4047-898	122.108
BOPA1_2878-574	122.854
BOPA2_12_31422	122.854

## Sheet: Ch5H
Additional file 4: Table S1. Genetic positions of markers
Marker	Position (cM)
SCRI_RS_109375	0
SCRI_RS_179411	0
BOPA1_166-154	0.746
BOPA2_12_30978	0.746
BOPA2_12_30979	0.746
SCRI_RS_147811	0.746
BOPA2_12_30976	1.492
BOPA2_12_31022	1.492
BOPA2_12_31023	1.492
SCRI_RS_10929	1.492
SCRI_RS_133909	1.492
BOPA2_12_31326	2.239
SCRI_RS_141591	2.239
BOPA1_1582-63	3.743
SCRI_RS_209607	3.743
SCRI_RS_179365	7.591
SCRI_RS_225187	7.591
SCRI_RS_114102	8.337
BOPA2_12_31094	9.083
SCRI_RS_155555	9.083
SCRI_RS_181570	9.083
SCRI_RS_204607	9.083
SCRI_RS_214760	9.083
BOPA1_10207-1024	9.829
SCRI_RS_143952	9.829
BOPA1_6184-200	22.395
BOPA2_12_30167	22.395
SCRI_RS_157444	23.141
BOPA1_5086-1239	23.888
BOPA1_9608-371	23.888
SCRI_RS_187759	23.888
BOPA1_8377-1022	27.736
BOPA1_ABC01741-1-4-299	27.736
SCRI_RS_192515	27.736
SCRI_RS_7720	27.736
SCRI_RS_189936	28.482
SCRI_RS_190770	28.482
SCRI_RS_136706	29.228
SCRI_RS_92500	29.228
BOPA2_12_10499	31.501
SCRI_RS_27067	31.501
SCRI_RS_144042	33.005
SCRI_RS_179512	33.005
SCRI_RS_203117	33.005
SCRI_RS_156016	36.853
BOPA1_421-528	39.127
SCRI_RS_171189	39.127
SCRI_RS_220165	39.127
BOPA1_9100-978	43.781
BOPA1_4334-482	49.255
SCRI_RS_126187	49.255
SCRI_RS_165313	49.255
SCRI_RS_175090	49.255
SCRI_RS_220645	50.759
BOPA2_12_31521	51.505
SCRI_RS_133674	51.505
SCRI_RS_150377	51.505
SCRI_RS_176142	51.505
SCRI_RS_207769	51.505
SCRI_RS_216810	51.505
BOPA1_2267-1173	52.252
BOPA1_4570-591	52.252
SCRI_RS_157065	52.252
SCRI_RS_163973	52.252
SCRI_RS_185617	52.252
SCRI_RS_89108	52.252
BOPA1_3498-761	52.998
BOPA1_5754-850	52.998
BOPA2_12_30654	52.998
SCRI_RS_114729	52.998
SCRI_RS_12495	52.998
SCRI_RS_159069	52.998
SCRI_RS_171426	52.998
SCRI_RS_182015	52.998
SCRI_RS_187842	52.998
SCRI_RS_197817	52.998
SCRI_RS_197942	52.998
SCRI_RS_204593	52.998
SCRI_RS_220205	52.998
SCRI_RS_98248	52.998
BOPA1_ConsensusGBS0019-1	53.744
SCRI_RS_103840	53.744
SCRI_RS_145591	54.491
SCRI_RS_148280	54.491
SCRI_RS_201097	54.491
SCRI_RS_216162	54.491
SCRI_RS_239809	54.491
BOPA2_12_21372	55.237
SCRI_RS_133662	55.237
SCRI_RS_138727	55.237
SCRI_RS_141756	55.237
SCRI_RS_189103	55.237
SCRI_RS_204786	55.237
SCRI_RS_212505	55.237
SCRI_RS_90293	55.237
BOPA1_152-329	55.983
BOPA1_4154-364	55.983
BOPA1_4930-1604	55.983
BOPA1_9766-787	55.983
BOPA2_12_30454	55.983
BOPA2_12_30729	55.983
BOPA2_12_31423	55.983
BOPA2_12_31512	55.983
SCRI_RS_102075	55.983
SCRI_RS_10219	55.983
SCRI_RS_109468	55.983
SCRI_RS_129414	55.983
SCRI_RS_130708	55.983
SCRI_RS_133538	55.983
SCRI_RS_153139	55.983
SCRI_RS_153463	55.983
SCRI_RS_156505	55.983
SCRI_RS_161386	55.983
SCRI_RS_168105	55.983
SCRI_RS_170957	55.983
SCRI_RS_181514	55.983
SCRI_RS_188359	55.983
SCRI_RS_189402	55.983
SCRI_RS_209980	55.983
SCRI_RS_218181	55.983
SCRI_RS_219574	55.983
SCRI_RS_231784	55.983
SCRI_RS_236744	55.983
SCRI_RS_238123	55.983
SCRI_RS_240108	55.983
SCRI_RS_3544	55.983
SCRI_RS_8076	55.983
SCRI_RS_205235	73.553
SCRI_RS_221999	73.553
SCRI_RS_159611	93.274
BOPA1_3928-513	95.547
SCRI_RS_161118	95.547
SCRI_RS_207423	95.547
SCRI_RS_231184	95.547
SCRI_RS_239779	95.547
SCRI_RS_128664	97.051
SCRI_RS_160332	97.051
SCRI_RS_205853	97.051
BOPA1_ABC06144-pHv86-01	97.797
SCRI_RS_111826	97.797
SCRI_RS_12887	97.797
SCRI_RS_1474	97.797
BOPA1_ABC14990-1-1-126	98.543
SCRI_RS_177017	98.543
BOPA2_12_31361	100.047
BOPA2_12_31427	100.047
SCRI_RS_140487	100.047
BOPA1_370-443	101.551
BOPA2_12_20359	101.551
SCRI_RS_165919	101.551
SCRI_RS_203938	101.551
SCRI_RS_212784	101.551
SCRI_RS_235416	101.551
SCRI_RS_91994	101.551
SCRI_RS_179268	106.206
SCRI_RS_206848	106.206
SCRI_RS_206867	106.206
SCRI_RS_147819	108.479
SCRI_RS_232871	108.479
SCRI_RS_196316	110.752
BOPA1_2947-1245	111.498
BOPA1_ConsensusGBS0304-1	111.498
BOPA2_12_10408	111.498
SCRI_RS_169005	111.498
SCRI_RS_172547	111.498
SCRI_RS_4923	111.498
SCRI_RS_140054	112.244
BOPA1_3056-1317	113.748
SCRI_RS_206061	115.252
BOPA1_10318-572	116.756
BOPA1_2249-1308	116.756
BOPA1_956-473	116.756
BOPA1_ABC14689-1-9-399	116.756
BOPA2_12_30098	116.756
BOPA2_12_31279	116.756
SCRI_RS_10386	116.756
SCRI_RS_158235	116.756
SCRI_RS_161381	116.756
SCRI_RS_168467	116.756
SCRI_RS_218201	116.756
SCRI_RS_219728	116.756
SCRI_RS_238417	116.756
SCRI_RS_240059	116.756
BK_22	121.411
BOPA1_6315-914	121.411
BOPA1_ABC15617-1-3-265	121.411
SCRI_RS_138826	121.411
SCRI_RS_189093	121.411
BOPA2_12_30848	122.157
BK_23	123.661
BOPA1_2208-279	123.661
SCRI_RS_13960	128.315
SCRI_RS_157181	128.315
SCRI_RS_165215	128.315
SCRI_RS_224346	128.315
BOPA1_4771-380	129.062
SCRI_RS_157334	129.808
SCRI_RS_174177	129.808
SCRI_RS_192377	129.808
SCRI_RS_206565	129.808
BOPA1_3478-1024	131.312
BOPA1_9084-713	131.312
BOPA2_12_30456	131.312
SCRI_RS_44800	131.312
SCRI_RS_45011	131.312
SCRI_RS_119308	132.816
SCRI_RS_120829	132.816
SCRI_RS_235443	132.816
SCRI_RS_178985	138.29
BOPA1_10047-338	166.363
BOPA1_1697-636	166.363
BOPA1_211-259	166.363
BOPA1_272-944	166.363
BOPA1_3985-824	166.363
BOPA1_7167-466	166.363
BOPA1_8388-578	166.363
BOPA1_ABC17073-1-1-298	166.363
BOPA2_12_30067	166.363
BOPA2_12_30611	166.363
BOPA2_12_31286	166.363
SCRI_RS_122171	166.363
SCRI_RS_154144	166.363
SCRI_RS_157896	166.363
SCRI_RS_160288	166.363
SCRI_RS_167563	166.363
SCRI_RS_188785	166.363
SCRI_RS_189046	166.363
SCRI_RS_196147	166.363
SCRI_RS_202774	166.363
SCRI_RS_24549	166.363
SCRI_RS_51000	166.363
SCRI_RS_90070	166.363
BOPA1_1863-275	167.109
BOPA1_2091-639	167.109
BOPA2_12_21471	167.109
SCRI_RS_193529	168.613
BOPA1_1394-1222	169.36
BOPA1_4795-782	169.36
BOPA1_7523-440	169.36
BOPA2_12_30861	169.36
BOPA2_12_30929	169.36
BOPA2_12_31059	169.36
BOPA2_12_31237	169.36
SCRI_RS_122458	169.36
SCRI_RS_13320	169.36
SCRI_RS_161471	169.36
SCRI_RS_184066	169.36
SCRI_RS_186901	169.36
SCRI_RS_217212	169.36
SCRI_RS_229673	169.36
SCRI_RS_235055	169.36
BOPA2_12_30635	172.414
SCRI_RS_166857	172.414
SCRI_RS_214130	172.414
SCRI_RS_222984	172.414
SCRI_RS_228463	172.414
SCRI_RS_102414	173.16
SCRI_RS_148120	173.16
SCRI_RS_140356	173.907
SCRI_RS_165578	173.907
SCRI_RS_175672	173.907
SCRI_RS_78626	176.18
BOPA1_3412-579	176.926

## Sheet: Ch6H
Additional file 4: Table S1. Genetic positions of markers
Marker	Position (cM)
BOPA1_4611-178	0
BOPA1_5771-91	3.054
BOPA1_7848-441	3.801
SCRI_RS_147090	3.801
SCRI_RS_186520	3.801
BOPA1_3164-1386	4.547
BOPA2_12_30122	4.547
SCRI_RS_154121	6.051
SCRI_RS_235711	6.051
BOPA2_12_30521	6.797
SCRI_RS_179240	7.543
SCRI_RS_139451	8.29
SCRI_RS_161627	8.29
SCRI_RS_168118	8.29
BOPA1_2176-891	9.036
BOPA2_12_30516	9.036
BOPA2_12_30665	9.036
SCRI_RS_170814	9.036
SCRI_RS_2534	9.036
BOPA1_397-288	17.053
BOPA1_5873-880	17.053
BOPA1_828-545	17.053
BOPA2_12_30120	17.053
SCRI_RS_118381	17.053
SCRI_RS_124850	17.053
SCRI_RS_131870	17.053
SCRI_RS_179537	17.053
SCRI_RS_182515	17.053
SCRI_RS_193776	17.053
SCRI_RS_200419	17.053
SCRI_RS_215773	17.053
SCRI_RS_219810	17.053
SCRI_RS_136658	17.799
SCRI_RS_205256	17.799
SCRI_RS_229687	17.799
BOPA1_2259-488	19.303
BOPA1_3658-1310	19.303
BOPA1_4721-1335	19.303
BOPA1_6487-1315	19.303
BOPA1_810-818	19.303
BOPA1_ABC13045-1-1-226	19.303
BOPA2_12_30749	19.303
BOPA2_12_30837	19.303
BOPA2_12_31249	19.303
SCRI_RS_10685	19.303
SCRI_RS_108698	19.303
SCRI_RS_111556	19.303
SCRI_RS_137706	19.303
SCRI_RS_138253	19.303
SCRI_RS_143415	19.303
SCRI_RS_149539	19.303
SCRI_RS_153502	19.303
SCRI_RS_163053	19.303
SCRI_RS_223224	19.303
SCRI_RS_224695	19.303
SCRI_RS_72672	19.303
SCRI_RS_160798	19.6
BOPA1_ABC02895-1-4-231	20.047
SCRI_RS_10810	20.047
SCRI_RS_129321	20.047
SCRI_RS_134034	20.047
SCRI_RS_134469	20.047
SCRI_RS_158011	20.047
SCRI_RS_165585	20.047
SCRI_RS_170846	20.047
SCRI_RS_182016	20.047
SCRI_RS_192489	20.047
SCRI_RS_222315	20.047
SCRI_RS_224297	20.047
SCRI_RS_237419	20.047
BOPA1_2559-1796	20.793
BOPA1_3506-668	20.793
BOPA1_5017-407	20.793
BOPA1_5232-2041	20.793
BOPA1_5497-661	20.793
BOPA1_7282-1386	20.793
BOPA2_12_30254	20.793
BOPA2_12_30508	20.793
BOPA2_12_30511	20.793
BOPA2_12_30596	20.793
BOPA2_12_30765	20.793
BOPA2_12_30856	20.793
BOPA2_12_31006	20.793
SCRI_RS_10964	20.793
SCRI_RS_111820	20.793
SCRI_RS_118255	20.793
SCRI_RS_122124	20.793
SCRI_RS_124776	20.793
SCRI_RS_126229	20.793
SCRI_RS_142727	20.793
SCRI_RS_142767	20.793
SCRI_RS_144098	20.793
SCRI_RS_144162	20.793
SCRI_RS_144344	20.793
SCRI_RS_144579	20.793
SCRI_RS_148652	20.793
SCRI_RS_153797	20.793
SCRI_RS_161533	20.793
SCRI_RS_162504	20.793
SCRI_RS_162760	20.793
SCRI_RS_162961	20.793
SCRI_RS_16796	20.793
SCRI_RS_16817	20.793
SCRI_RS_175593	20.793
SCRI_RS_186147	20.793
SCRI_RS_187725	20.793
SCRI_RS_192768	20.793
SCRI_RS_196518	20.793
SCRI_RS_197287	20.793
SCRI_RS_198506	20.793
SCRI_RS_207083	20.793
SCRI_RS_207174	20.793
SCRI_RS_222017	20.793
SCRI_RS_233266	20.793
SCRI_RS_237750	20.793
SCRI_RS_239917	20.793
SCRI_RS_34440	20.793
SCRI_RS_7967	20.793
SCRI_RS_80327	20.793
SCRI_RS_173641	21.539
SCRI_RS_184246	21.539
SCRI_RS_206704	21.539
BOPA1_2298-1526	22.286
BOPA2_12_10758	22.286
BOPA2_12_31444	22.286
SCRI_RS_133367	22.286
SCRI_RS_140640	22.286
SCRI_RS_170672	22.286
BOPA2_12_30804	23.032
SCRI_RS_106581	23.032
SCRI_RS_148543	23.032
SCRI_RS_217259	23.032
SCRI_RS_182648	23.778
BOPA1_5251-184	24.525
BOPA1_8005-914	24.525
BOPA1_8048-952	24.525
BOPA1_ConsensusGBS0369-1	24.525
BOPA2_12_30637	24.525
SCRI_RS_152841	24.525
BOPA1_2294-573	31.68
BOPA1_3532-1947	31.68
BOPA1_ABC14687-1-4-344	31.68
BOPA2_12_31088	31.68
SCRI_RS_126705	31.68
SCRI_RS_165594	31.68
SCRI_RS_16773	31.68
SCRI_RS_205971	31.68
SCRI_RS_8401	31.68
SCRI_RS_137215	32.426
SCRI_RS_144892	32.426
SCRI_RS_152324	32.426
SCRI_RS_153227	32.426
SCRI_RS_167655	32.426
SCRI_RS_231790	32.426
SCRI_RS_145279	33.172
SCRI_RS_136848	34.676
SCRI_RS_143317	34.676
SCRI_RS_153435	34.676
BOPA1_7361-937	35.422
SCRI_RS_129756	35.422
SCRI_RS_152224	35.422
SCRI_RS_173878	35.422
SCRI_RS_220821	35.422
SCRI_RS_4653	35.422
BOPA1_4146-1154	36.169
SCRI_RS_137870	36.169
SCRI_RS_13815	36.169
SCRI_RS_144337	36.169
SCRI_RS_193336	36.169
SCRI_RS_206976	36.169
BOPA1_2047-850	37.672
BOPA1_ConsensusGBS0239-5	37.672
SCRI_RS_166239	38.419
SCRI_RS_181031	41.473
SCRI_RS_165945	42.219
SCRI_RS_238393	42.219
SCRI_RS_139297	42.966
SCRI_RS_170674	43.712
SCRI_RS_181114	48.366
SCRI_RS_102418	52.215
SCRI_RS_8702	52.215
BOPA2_12_30698	56.063
SCRI_RS_167845	56.063
BOPA1_1969-1322	56.809
BOPA1_4641-266	56.809
BOPA1_5926-798	56.809
SCRI_RS_139987	56.809
SCRI_RS_149165	56.809
SCRI_RS_159441	56.809
SCRI_RS_164156	56.809
SCRI_RS_165322	56.809
SCRI_RS_200907	56.809
BOPA2_12_31235	57.555
SCRI_RS_149401	57.555
SCRI_RS_161652	57.555
SCRI_RS_164037	57.555
SCRI_RS_169374	57.555
SCRI_RS_175709	57.555
SCRI_RS_187841	57.555
SCRI_RS_8252	57.555
BOPA1_3591-957	58.301
SCRI_RS_10932	58.301
SCRI_RS_138716	58.301
SCRI_RS_147599	58.301
SCRI_RS_160175	58.301
SCRI_RS_183055	58.301
SCRI_RS_184453	58.301
BOPA1_578-587	59.805
SCRI_RS_131977	59.805
SCRI_RS_162589	59.805
SCRI_RS_176230	59.805
SCRI_RS_194066	59.805
SCRI_RS_202478	59.805
SCRI_RS_222802	59.805
SCRI_RS_7640	59.805
BOPA1_12384-427	60.552
BOPA1_4321-1740	60.552
BOPA1_5684-601	60.552
BOPA2_12_31432	60.552
SCRI_RS_155564	60.552
SCRI_RS_161211	60.552
SCRI_RS_175469	60.552
SCRI_RS_235665	60.552
SCRI_RS_132023	61.298
SCRI_RS_194345	61.298
BOPA1_5124-1707	62.044
BOPA2_12_31353	62.044
SCRI_RS_120442	62.044
SCRI_RS_124224	62.044
SCRI_RS_98225	62.79
BOPA1_3349-759	65.064
SCRI_RS_218152	68.912
SCRI_RS_202438	75.219
SCRI_RS_239959	75.219
BOPA1_3047-1400	77.492
BOPA1_428-1519	77.492
SCRI_RS_128218	77.492
SCRI_RS_168121	77.492
SCRI_RS_8034	77.492
SCRI_RS_189619	78.996
SCRI_RS_6720	79.742
SCRI_RS_149487	84.397
SCRI_RS_233106	84.397
BOPA1_ConsensusGBS0708-6	85.143
BOPA2_12_31495	85.143
SCRI_RS_144541	85.143
SCRI_RS_147455	85.143
SCRI_RS_162836	85.143
SCRI_RS_206207	85.143
SCRI_RS_240029	85.143
SCRI_RS_2530	85.143
BOPA2_12_31198	89.798
SCRI_RS_143018	89.798
BOPA1_1473-1115	90.544
BOPA2_12_30025	90.544
SCRI_RS_111434	90.544
BOPA1_1852-509	92.048
BOPA1_4396-567	92.048
BOPA2_12_10051	92.048
BOPA2_12_30355	92.048
SCRI_RS_157323	92.048
SCRI_RS_161343	92.048
SCRI_RS_162678	92.048
SCRI_RS_188314	92.048
SCRI_RS_234356	92.048
SCRI_RS_234548	92.048
SCRI_RS_347	92.048
BOPA1_617-167	97.522
SCRI_RS_10655	97.522
SCRI_RS_152414	97.522
SCRI_RS_159529	97.522
SCRI_RS_204644	97.522
SCRI_RS_206827	97.522
SCRI_RS_225737	97.522
SCRI_RS_238352	97.522
SCRI_RS_181159	98.268
BOPA1_4126-1180	99.015
BOPA2_12_31283	99.015
BOPA2_12_31498	99.015
SCRI_RS_143994	99.015
SCRI_RS_175610	99.015
SCRI_RS_200962	99.015
SCRI_RS_9648	99.015
BOPA1_ABC05241-1-5-271	99.761
BOPA2_12_30956	99.761
SCRI_RS_144034	99.761
SCRI_RS_194453	99.761
SCRI_RS_203457	99.761
SCRI_RS_223104	99.761

## Sheet: Ch7H
Additional file 4: Table S1. Genetic positions of markers
Marker	Position (cM)
BOPA1_2132-1261	0
BOPA1_7970-387	0
BOPA1_8444-948	0
BOPA1_9137-1106	0
BOPA1_9561-168	0
BOPA2_12_30959	0
SCRI_RS_154356	0
SCRI_RS_156125	0
SCRI_RS_161101	0
SCRI_RS_186177	0
SCRI_RS_189396	0
SCRI_RS_208186	0
SCRI_RS_235318	0
SCRI_RS_235587	0
SCRI_RS_6865	0
SCRI_RS_93773	0
SCRI_RS_166511	3.055
SCRI_RS_190844	3.055
SCRI_RS_201028	3.055
BOPA1_1555-631	3.801
SCRI_RS_166230	3.801
SCRI_RS_207095	3.801
SCRI_RS_187033	4.547
BOPA2_12_31173	6.051
BOPA2_12_31411	6.051
SCRI_RS_12396	6.051
SCRI_RS_13615	6.051
SCRI_RS_156237	6.051
SCRI_RS_157337	6.051
SCRI_RS_172655	6.051
SCRI_RS_230149	6.051
SCRI_RS_230959	6.051
SCRI_RS_131225	7.555
SCRI_RS_140250	7.555
SCRI_RS_190541	7.555
SCRI_RS_235976	7.555
SCRI_RS_333	7.555
SCRI_RS_111979	10.609
SCRI_RS_152860	10.609
BOPA2_12_31450	12.113
SCRI_RS_186187	13.617
SCRI_RS_153202	16.671
SCRI_RS_235422	16.671
BOPA1_6517-602	17.418
BOPA2_12_31285	17.418
SCRI_RS_144773	17.418
SCRI_RS_98829	18.922
SCRI_RS_126944	19.668
SCRI_RS_181385	19.668
SCRI_RS_194866	19.668
SCRI_RS_222330	19.668
SCRI_RS_230691	19.668
BOPA1_3187-1073	23.516
BOPA2_12_30530	23.516
SCRI_RS_127224	23.516
SCRI_RS_145415	23.516
SCRI_RS_148318	23.516
SCRI_RS_166520	23.516
SCRI_RS_179528	23.516
SCRI_RS_223021	25.02
BOPA1_8365-454	26.524
BOPA2_12_30329	26.524
SCRI_RS_142007	26.524
SCRI_RS_143373	26.524
SCRI_RS_145156	26.524
SCRI_RS_160641	26.524
SCRI_RS_169269	26.524
SCRI_RS_182092	26.524
SCRI_RS_229727	26.524
SCRI_RS_47197	26.524
SCRI_RS_47235	26.524
BOPA1_1404-64	29.578
SCRI_RS_140118	29.578
SCRI_RS_165631	29.578
SCRI_RS_203781	29.578
SCRI_RS_219709	29.578
BOPA1_8142-676	31.082
SCRI_RS_143967	31.082
SCRI_RS_160723	31.082
SCRI_RS_163976	31.082
SCRI_RS_165928	31.082
SCRI_RS_170038	31.082
SCRI_RS_172087	31.082
SCRI_RS_175424	31.082
SCRI_RS_181055	31.082
SCRI_RS_198173	31.082
SCRI_RS_200391	31.082
SCRI_RS_235345	31.082
BOPA1_1511-545	31.828
BOPA1_5777-354	31.828
SCRI_RS_138457	31.828
SCRI_RS_150517	31.828
SCRI_RS_160602	31.828
SCRI_RS_168638	31.828
SCRI_RS_201868	31.828
SCRI_RS_209500	31.828
SCRI_RS_236580	31.828
BOPA1_5467-1663	71.548
BOPA2_12_30545	71.548
BOPA2_12_30752	71.548
SCRI_RS_150783	71.548
SCRI_RS_157020	71.548
SCRI_RS_164437	71.548
SCRI_RS_172335	71.548
SCRI_RS_202653	71.548
SCRI_RS_230487	71.548
SCRI_RS_234502	71.548
BOPA1_12239-662	72.295
BOPA1_4679-1594	72.295
SCRI_RS_134872	72.295
SCRI_RS_136918	72.295
SCRI_RS_146382	72.295
SCRI_RS_168494	72.295
SCRI_RS_171008	72.295
SCRI_RS_7115	72.295
SCRI_RS_15864	82.082
SCRI_RS_169639	102.914
BK_07	103.66
BOPA1_1997-77	103.66
BOPA1_478-1291	103.66
BOPA1_6975-1101	103.66
BOPA1_8491-1138	103.66
BOPA1_ABC09320-1-1-112	103.66
BOPA2_12_30475	103.66
BOPA2_12_30574	103.66
BOPA2_12_31055	103.66
SCRI_RS_12729	103.66
SCRI_RS_146847	103.66
SCRI_RS_151367	103.66
SCRI_RS_152698	103.66
SCRI_RS_153388	103.66
SCRI_RS_162419	103.66
SCRI_RS_189377	103.66
SCRI_RS_206751	103.66
BOPA1_5212-1409	105.933
BOPA2_12_31137	105.933
SCRI_RS_143118	105.933
SCRI_RS_150062	105.933
SCRI_RS_169649	105.933
SCRI_RS_181154	105.933
SCRI_RS_204771	105.933
SCRI_RS_230083	105.933
SCRI_RS_231912	105.933
SCRI_RS_2914	105.933
BOPA1_11619-618	107.437
BOPA1_1676-557	107.437
BOPA1_2462-971	107.437
BOPA1_4589-131	107.437
BOPA2_12_30419	107.437
BOPA2_12_30999	107.437
BOPA2_12_31199	107.437
SCRI_RS_124478	107.437
SCRI_RS_133026	107.437
SCRI_RS_171080	107.437
SCRI_RS_194291	107.437
SCRI_RS_206747	107.437
SCRI_RS_207238	107.437
SCRI_RS_219581	107.437
SCRI_RS_235888	107.437
SCRI_RS_225636	108.941
SCRI_RS_104566	112.003
SCRI_RS_194841	114.284
BOPA1_ABC14397-1-2-208	118.132
SCRI_RS_120759	118.132
SCRI_RS_134640	118.132
SCRI_RS_200020	118.132
SCRI_RS_200021	118.132
SCRI_RS_4114	118.132
BOPA1_977-1377	118.878
BOPA2_12_30806	118.878
BOPA2_12_31395	118.878
SCRI_RS_112863	118.878
SCRI_RS_146157	118.878
SCRI_RS_148722	118.878
SCRI_RS_157912	118.878
SCRI_RS_188534	118.878
SCRI_RS_168994	130.501
BOPA2_12_30630	133.555
SCRI_RS_143884	133.555
SCRI_RS_153505	133.555
SCRI_RS_193197	133.555
SCRI_RS_195937	133.555
SCRI_RS_196885	133.555
SCRI_RS_229415	133.555
BOPA2_12_31440	134.301
SCRI_RS_14491	134.301
SCRI_RS_174699	134.301
SCRI_RS_181338	134.301
SCRI_RS_222286	134.301
SCRI_RS_4556	134.301
BOPA1_1800-1101	135.048
BOPA2_12_31294	135.048
SCRI_RS_136586	135.048
SCRI_RS_136590	135.048
SCRI_RS_202464	135.048
SCRI_RS_139808	137.321
SCRI_RS_150049	137.321
SCRI_RS_222863	137.321
SCRI_RS_7974	137.321
BOPA1_3900-611	153.849
BOPA2_12_10652	153.849
BOPA2_12_30362	153.849
SCRI_RS_153261	153.849
SCRI_RS_172243	153.849
SCRI_RS_174285	153.849
SCRI_RS_219260	153.849
BOPA2_12_30164	154.595
SCRI_RS_160611	154.595
SCRI_RS_13570	155.341
SCRI_RS_144462	155.341
SCRI_RS_224574	159.189
BOPA2_12_30368	162.244
SCRI_RS_150401	162.244
SCRI_RS_152504	162.244
SCRI_RS_155489	162.244
SCRI_RS_163468	162.244
SCRI_RS_214028	162.244
SCRI_RS_138715	162.99
SCRI_RS_150955	162.99
SCRI_RS_1383	171.884
BOPA1_6470-1005	175.733
SCRI_RS_149573	175.733
SCRI_RS_154327	175.733
SCRI_RS_155132	175.733
SCRI_RS_187512	175.733
SCRI_RS_4520	175.733
SCRI_RS_994	175.733
BOPA1_6868-595	178.006
SCRI_RS_151387	178.006
BOPA1_5764-430	178.752
BOPA2_12_30380	178.752
SCRI_RS_181575	178.752
SCRI_RS_187873	178.752
SCRI_RS_193330	178.752
SCRI_RS_198785	178.752
SCRI_RS_200937	178.752
SCRI_RS_220680	178.752
SCRI_RS_229573	178.752
BOPA2_12_31241	181.025
SCRI_RS_126437	181.025
SCRI_RS_134057	181.025
SCRI_RS_155078	181.025
SCRI_RS_178933	181.025
SCRI_RS_179554	181.025
SCRI_RS_182575	181.025
SCRI_RS_207086	181.025
BOPA1_13108-412	183.298
BOPA2_12_30761	183.298
SCRI_RS_171456	183.298
BOPA1_4137-798	184.802
SCRI_RS_130821	184.802
BOPA1_1590-544	185.548
BOPA1_8758-564	185.548
BOPA2_12_10677	185.548
BOPA2_12_20207	185.548
BOPA2_12_20241	185.548
BOPA2_12_20949	185.548
SCRI_RS_138598	185.548
SCRI_RS_140282	185.548
SCRI_RS_179575	185.548
SCRI_RS_183593	185.548
SCRI_RS_206322	185.548
BOPA1_7180-778	186.295
BOPA2_12_21328	186.295
SCRI_RS_132118	186.295
SCRI_RS_148742	186.295
SCRI_RS_184967	186.295
SCRI_RS_197550	186.295
SCRI_RS_200086	186.295
SCRI_RS_4604	186.295
SCRI_RS_6430	186.295
SCRI_RS_86194	186.295
BOPA1_12368-207	187.041
BOPA1_5595-297	187.041
BOPA2_12_20079	187.041
SCRI_RS_120015	187.041
SCRI_RS_120720	187.041
SCRI_RS_182331	187.041
BOPA1_3579-703	189.314
