# Supplementary material for: Identification of QTL hot spots for malting quality in two elite breeding lines with distinct tolerance to abiotic stress
Source: BMC Plant Biol. 2018 Jun 4;18:106. doi: 10.1186/s12870-018-1323-4 (PMC5987402; doi:10.1186/s12870-018-1323-4)
Supplement: Supplementary file 3 — Table S2. The collective percent of phenotypic variation explained by main-effect QTL and QE interactions for the trait. (XLSX 12 kb) [file 12870_2018_1323_MOESM3_ESM.xlsx]

## Sheet: Table S2
Additional file 5: Table S2. The collective percent of phenotypic variation explained by main-effect QTL and QE interactions for the trait
Trait	NCV_Q	CV_Q	NCV_Q+QE	CV_Q+QE
MMC	0.104265	0.0164426	0.105953	0.0168642
FGE	0.213717	0.0785214	0.223655	0.0798957
VIS	0.29247	0.245412	0.309189	0.245757
PRO	0.101132	0.053668	0.103038	0.054238
SNI	0.334405	0.238354	0.465053	0.305316
KOL	0.188256	0.127486	0.298097	0.19599
FLA	0.0703986	0.0366787	0.0780851	0.0376038
FRI	0.507806	0.402913	0.631949	0.521049
BGL	0.508043	0.387501	0.627975	0.482505
TML	0.0192713	0.0129905	0.0198138	0.0137567
REL	0.0231104	0.0180582	0.0239966	0.0209382
RTL	0.0148145	0.00546113	0.0173109	0.00664617
YLD	0.00411147	0.00144365	0.0126884	0.0116786
TGW	0.237495	0.147202	0.306374	0.186577
SA	0.385608	0.200046	0.390735	0.202754
SB	0.217204	0.125591	0.234579	0.13052
SL	0.411173	0.311906	0.413141	0.313638
SSC	0.0429874	0.0145929	0.0432403	0.01467
SNC	0.0287933	0.0105869	0.0542941	0.0144866
SCC	0.00923151	0.00216757	0.00923151	0.00216757
FT	0.466633	0.0662044	0.466633	0.0662044
PH	0.0163076	0.00486934	0.153984	0.12032
NCV_Q - means non-cross-validated collective % of phenotypic variation explained by main-effect QTLs
NCV_Q+QE -means non-cross-validated collective % of phenotypic variation explained by main-effect QTLs together with QE interactions
CV_Q - means cross-validated collective % of phenotypic variation explained by main-effect QTLs
CV_Q+QE -means cross-validated collective % of phenotypic variation explained by main-effect QTLs together with QE interactions
Abbreviations of the traits are the same as in Table 2.
