# Supplementary material for: Identification of QTL hot spots for malting quality in two elite breeding lines with distinct tolerance to abiotic stress
Source: BMC Plant Biol. 2018 Jun 4;18:106. doi: 10.1186/s12870-018-1323-4 (PMC5987402; doi:10.1186/s12870-018-1323-4)
Supplement: Supplementary file 5 — Table S3. The list of candidate genes associated with largest QTL cluster on chromosome 3H. (XLSX 34 kb) [file 12870_2018_1323_MOESM5_ESM.xlsx]

## Sheet: Table S3
Additional file 6: Table S3. The list of candidate genes associated with largest QTL cluster on chromosome 3H.
FPC	BAC	Cluster ID	Morex Contig	MorexChromosome	Morex Contig cM	BAC Contig	Gene Name	Confidence	FunctionalAnnotation
-	-	-	morex_contig_37873	3H	40.09	-	MLOC_52876.11	HC	Phosphatidylinositol glycan
-	-	-	morex_contig_37873	3H	40.09	-	MLOC_52875.1	HC	Alkylated DNA repair protein alkB-like protein
-	-	-	morex_contig_37873	3H	40.09	-	AK364626	HC	Nuclease
-	-	-	morex_contig_1586205	3H	40.41	-	MLOC_19725.2	HC	Protein phosphatase 2C
-	-	-	morex_contig_6380	3H	40.41	-	MLOC_73503.1	HC	Mini-chromosome maintenance complex-binding protein
-	-	-	morex_contig_6380	3H	40.41	-	AK248621.1	HC	saposin B domain-containing protein LENGTH=213
contig_45608	HVVMRXALLHA0264D24	cluster_4292	morex_contig_1618007	3H	40.41	HVVMRXALLHA0264D24_C28_NODE_0031.1	MLOC_23147.1	HC	Unknown protein
-	-	-	morex_contig_2568444	3H	40.41	-	MLOC_41010.1	HC	Retrotransposon protein
-	-	-	morex_contig_41986	3H	40.41	-	AK370980	HC	RWP-RK domain-containing protein
contig_46960	HVVMRXALLHA0294D24	cluster_2281	morex_contig_49741	3H	40.59	HVVMRXALLHA0294D24_C1	MLOC_65090.12	HC	Breast cancer 2 susceptibility protein
-	-	-	morex_contig_54372	3H	43.14	-	MLOC_68194.1	HC	Eukaryotic aspartyl protease family protein LENGTH=437
-	-	-	morex_contig_45244	3H	43.14	-	MLOC_61197.1	HC	Carboxymethylenebutenolidase-like protein
-	-	-	morex_contig_1567340	3H	43.14	-	MLOC_14132.1	HC	Ubiquitin-protein ligase
-	-	-	morex_contig_1567340	3H	43.14	-	MLOC_14131.1	HC	Leucine-rich repeat receptor-like protein kinase family protein LENGTH=1045
contig_44628	HVVMRXALLHA0383E16	cluster_2460	morex_contig_138791	3H	43.91	HVVMRXALLHA0383E16_C2	MLOC_7202.1	HC	Pyruvate decarboxylase
contig_44927	HVVMRXALLHA0244L04	cluster_4017	morex_contig_42079	3H	43.91	HVVMRXALLHA0244L04_C10_NODE_0055.1	MLOC_57765.1	HC	Pentatricopeptide repeat (PPR) superfamily protein LENGTH=195
contig_44927	HVVMRXALLHA0244L04	cluster_4017	morex_contig_56076	3H	43.91	HVVMRXALLHA0244L04_C36_NODE_0186.1	AK360509	HC	HIV Tat-specific factor-like protein
-	-	-	morex_contig_53662	3H	43.91	-	MLOC_67808.1	HC	ATP-dependent RNA helicase-like protein
contig_44628	HVVMRXALLHA0383E16	cluster_2460	morex_contig_135185	3H	44.27	HVVMRXALLHA0383E16_C4	MLOC_4492.1	HC	Kinase
contig_44628	HVVMRXALLHA0383E16	cluster_2460	morex_contig_1569857	3H	44.27	HVVMRXALLHA0383E16_C1	AK371600	HC	Pyruvate decarboxylase
contig_44628	HVVMRXALLHA0383E16	cluster_2460	morex_contig_1566637	3H	44.27	HVVMRXALLHA0383E16_C5	AK358369	HC	Chlorophyllase family protein
-	-	-	morex_contig_56452	3H	44.27	-	AK368273	HC	transcription factor-related LENGTH=232
contig_44628	HVVMRXALLHA0383E16	cluster_2460	morex_contig_2551273	3H	44.27	HVVMRXALLHA0383E16_C9	MLOC_38752.1	HC	Kinase
contig_44628	HVVMRX83KHA0159G11	cluster_137	morex_contig_47012	3H	44.27	HVVMRX83KHA0159G11_C2	MLOC_62829.1	HC	Cytochrome P450
-	-	-	morex_contig_2548177	3H	44.44	-	MLOC_37324.2	HC	Nucleotide/sugar transporter family protein LENGTH=353
-	-	-	morex_contig_51547	3H	44.44	-	MLOC_66431.2	HC	O-fucosyltransferase family protein LENGTH=499
-	-	-	morex_contig_318605	3H	44.44	-	MLOC_48157.1	HC	Unknown protein
contig_46960	HVVMRXALLHA0294D24	cluster_2281	morex_contig_63863	3H	44.44	HVVMRXALLHA0294D24_C4	AK369864	HC	Receptor-like kinase
-	-	-	morex_contig_158632	3H	44.84	-	MLOC_19759.1	HC	Fasciclin-like arabinogalactan protein 7
contig_505	HVVMRXALLEA0256C01	cluster_1742	morex_contig_1580005	3H	45.4	HVVMRXALLEA0256C01_C1	MLOC_18291.1	HC	Gigantea-like protein
-	-	-	morex_contig_72318	3H	45.4	-	MLOC_76672.1	HC	Unknown protein
-	-	-	morex_contig_102596	3H	45.4	-	AK359096	HC	Sugar transporter family protein
-	-	-	morex_contig_2555316	3H	45.55	-	MLOC_39891.1	HC	Protein of unknown function (DUF1677) LENGTH=173
contig_45608	HVVMRXALLHA0274G17	cluster_4419	morex_contig_2546713	3H	45.55	HVVMRXALLHA0274G17_C3_NODE_0003.1	AK367728	HC	Unknown protein
contig_2112	HVVMRX83KHA0043N11	cluster_886	morex_contig_6055	3H	45.55	HVVMRX83KHA0043N11_C40	MLOC_71823.1	HC	unknown protein; BEST Arabidopsis thaliana protein match is: unknown protein . LENGTH=169
contig_676	HVVMRXALLHA0229D08	cluster_442	morex_contig_8318	3H	45.55	HVVMRXALLHA0229D08_C26_NODE_0026.1	AK365312	HC	Class III homeodomain-leucine zipper
contig_46208	HVVMRXALLHA0357G07	cluster_2405	morex_contig_440272	3H	45.55	HVVMRXALLHA0357G07_C11	MLOC_59913.1	HC	MYB transcription factor
contig_46208	HVVMRXALLHA0357G07	cluster_2405	morex_contig_440272	3H	45.55	HVVMRXALLHA0357G07_C11	MLOC_59912.1	HC	Myb family transcription factor
contig_43790	HVVMRX83KHA0162I23	cluster_24	morex_contig_6374	3H	45.55	HVVMRX83KHA0162I23_C1	MLOC_73475.1	HC	Receptor protein kinase
contig_45608	HVVMRXALLHA0264D24	cluster_4292	morex_contig_2546713	3H	45.55	HVVMRXALLHA0264D24_C47_NODE_0050.1	AK367728	HC	Unknown protein
contig_46960	HVVMRXALLHA0294D24	cluster_2281	morex_contig_137159	3H	45.55	HVVMRXALLHA0294D24_C7	AK250360.1	HC	Golgi to ER traffic protein 4
contig_43790	HVVMRXALLHA0298N09	cluster_4793	morex_contig_6374	3H	45.55	HVVMRXALLHA0298N09_C19_NODE_0019.1	MLOC_73475.1	HC	Receptor protein kinase
contig_46960	HVVMRXALLHA0294D24	cluster_2281	morex_contig_137159	3H	45.55	HVVMRXALLHA0294D24_C2	AK250360.1	HC	Golgi to ER traffic protein 4
-	-	-	morex_contig_61893	3H	45.55	-	MLOC_72568.3	HC	Unknown protein
-	-	-	morex_contig_1571551	3H	45.55	-	MLOC_15787.2	HC	RNA-dependent RNA polymerase family protein
contig_46960	HVVMRXALLHA0294D24	cluster_2281	morex_contig_2554033	3H	45.55	HVVMRXALLHA0294D24_C1	MLOC_39610.1	HC	Breast cancer 2-like
contig_2176	HVVMRXALLHA0316C01	cluster_5022	morex_contig_6055	3H	45.55	HVVMRXALLHA0316C01_C83_NODE_0283.1	MLOC_71823.1	HC	unknown protein; BEST Arabidopsis thaliana protein match is: unknown protein . LENGTH=169
contig_46090	HVVMRX83KHA0023P07	cluster_837	morex_contig_8684	3H	45.55	HVVMRX83KHA0023P07_C3	AK371840	HC	Phosphoribosylglycinamide formyltransferase 2
contig_11444	HVVMRXALLHA0305F20	cluster_4869	morex_contig_2549102	3H	45.55	HVVMRXALLHA0305F20_C27_NODE_0037.1	MLOC_37787.2	HC	SEC7-like guanine nucleotide exchange family protein LENGTH=1687
contig_676	HVVMRXALLHA0298I21	cluster_442	morex_contig_8318	3H	45.55	HVVMRXALLHA0298I21_C2	AK365312	HC	Class III homeodomain-leucine zipper
contig_45608	HVVMRX83KHA0058P17	cluster_934	morex_contig_1583293	3H	45.55	HVVMRX83KHA0058P17_C1	MLOC_19052.1	HC	myb domain protein 86 LENGTH=352
contig_676	HVVMRXALLHA0229D08	cluster_442	morex_contig_8318	3H	45.55	HVVMRXALLHA0229D08_C42_NODE_0042.1	AK365312	HC	Class III homeodomain-leucine zipper
contig_46208	HVVMRXALLHA0357G07	cluster_2405	morex_contig_440272	3H	45.55	HVVMRXALLHA0357G07_C21	MLOC_59913.1	HC	MYB transcription factor
contig_46208	HVVMRXALLHA0357G07	cluster_2405	morex_contig_440272	3H	45.55	HVVMRXALLHA0357G07_C21	MLOC_59912.1	HC	Myb family transcription factor
-	-	-	morex_contig_442586	3H	45.55	-	MLOC_60292.1	HC	Unknown protein
-	-	-	morex_contig_2548120	3H	45.55	-	AK372806	HC	unknown protein; BEST Arabidopsis thaliana protein match is: unknown protein . LENGTH=679
-	-	-	morex_contig_137881	3H	45.55	-	MLOC_6671.1	HC	Serine carboxypeptidase
-	-	-	morex_contig_136243	3H	45.55	-	AK360111	HC	ATP-binding protein of ABC transporter
-	-	-	morex_contig_136243	3H	45.55	-	AK373041	HC	Flowering locus T
-	-	-	morex_contig_220442	3H	45.55	-	AK372792	HC	Kelch-like protein
-	-	-	morex_contig_274800	3H	45.55	-	MLOC_44484.1	HC	PRA1 (Prenylated rab acceptor) family protein LENGTH=188
-	-	-	morex_contig_63212	3H	45.55	-	AK357938	HC	ATP-dependent RNA helicase
-	-	-	morex_contig_2546842	3H	45.55	-	MLOC_36460.1	HC	Rho termination factor
-	-	-	morex_contig_102666	3H	45.55	-	MLOC_386.1	HC	Prefoldin subunit 6
-	-	-	morex_contig_43677	3H	45.55	-	MLOC_59514.2	HC	Prolyl 4-hydroxylase alpha subunit
-	-	-	morex_contig_197639	3H	45.61	-	MLOC_29119.1	HC	Density-regulated protein
contig_45240	HVVMRXALLHA0476B18	cluster_2609	morex_contig_53805	3H	45.83	HVVMRXALLHA0476B18_C2	MLOC_67874.1	HC	myb domain protein 37 LENGTH=329
contig_730	HVVMRXALLHA0357M23	cluster_2406	morex_contig_81807	3H	45.83	HVVMRXALLHA0357M23_C3	AK375791	HC	17.5 kDa class II heat shock protein
contig_505	HVVMRXALLEA0256C01	cluster_1742	morex_contig_58270	3H	45.83	HVVMRXALLEA0256C01_C1	MLOC_70638.4	HC	Gigantea-like protein
-	-	-	morex_contig_1562091	3H	45.83	-	MLOC_11893.5	HC	Serine incorporator
-	-	-	morex_contig_237494	3H	45.83	-	AK356592	HC	HXXXD-type acyl-transferase family protein LENGTH=428
-	-	-	morex_contig_50860	3H	45.83	-	MLOC_65908.2	HC	1-aminocyclopropane-1-carboxylate synthase 2b
-	-	-	morex_contig_40319	3H	45.83	-	MLOC_55847.1	HC	unknown protein; Has 31 Blast hits to 31 proteins in 9 species: Archae - 0; Bacteria - 0; Metazoa - 0; Fungi - 0; Plants - 31; Viruses - 0; Other Eukaryotes - 0 (source: NCBI BLink). LEN
-	-	-	morex_contig_40319	3H	45.83	-	MLOC_55846.2	HC	TSL-kinase interacting protein 1
-	-	-	morex_contig_37793	3H	45.83	-	AK248960.1	HC	Protein of unknown function (DUF295) LENGTH=390
-	-	-	morex_contig_47667	3H	45.83	-	MLOC_63525.2	HC	Zinc finger CCCH domain-containing protein
-	-	-	morex_contig_1558214	3H	45.83	-	MLOC_10001.2	HC	Extracellular ribonuclease
-	-	-	morex_contig_137886	3H	45.83	-	MLOC_6673.4	HC	FACT complex subunit SSRP1
contig_505	HVVMRXALLEA0256C01	cluster_1742	morex_contig_58270	3H	45.83	HVVMRXALLEA0256C01_C4	MLOC_70638.4	HC	Gigantea-like protein
contig_45240	HVVMRXALLHA0476B18	cluster_2609	morex_contig_53805	3H	45.83	HVVMRXALLHA0476B18_C7	MLOC_67874.1	HC	myb domain protein 37 LENGTH=329
-	-	-	morex_contig_42400	3H	45.83	-	AK358240	HC	Protein kinase
-	-	-	morex_contig_125644	3H	45.83	-	MLOC_2875.1	HC	Ring finger protein
-	-	-	morex_contig_39860	3H	45.83	-	MLOC_55328.1	HC	Pentatricopeptide repeat-containing protein
-	-	-	morex_contig_39860	3H	45.83	-	AK250958.1	HC	Transcription factor IIIB 90 kDa subunit
-	-	-	morex_contig_39860	3H	45.83	-	MLOC_55329.5	HC	Protein kinase
-	-	-	morex_contig_75603	3H	45.83	-	MLOC_77427.1	HC	HXXXD-type acyl-transferase family protein LENGTH=428
-	-	-	morex_contig_1565398	3H	45.83	-	MLOC_13333.1	HC	Unknown protein
-	-	-	morex_contig_1582333	3H	45.83	-	AK361759	HC	ATP-dependent RNA helicase
-	-	-	morex_contig_2546912	3H	45.83	-	MLOC_36518.2	HC	ARGONAUTE 1
-	-	-	morex_contig_135538	3H	45.83	-	MLOC_4816.1	HC	23S rRNA (Uracil-5-)-methyltransferase
-	-	-	morex_contig_1580761	3H	45.83	-	MLOC_18488.1	HC	Unknown protein
-	-	-	morex_contig_1558131	3H	45.83	-	MLOC_9956.1	HC	FAR1-related sequence 5 LENGTH=788
-	-	-	morex_contig_55319	3H	45.83	-	AK358775	HC	Glutaredoxin
-	-	-	morex_contig_44212	3H	45.83	-	AK363485	HC	Phosphate starvation response regulator-like protein
-	-	-	morex_contig_44212	3H	45.83	-	MLOC_60199.1	HC	IQ domain-containing protein
-	-	-	morex_contig_1563318	3H	45.83	-	MLOC_12451.3	HC	Hexokinase-1
-	-	-	morex_contig_5708	3H	45.83	-	AK354947	HC	Glycine-rich protein
-	-	-	morex_contig_63	3H	45.83	-	MLOC_73117.1	HC	Embryo defective 2410 protein
-	-	-	morex_contig_80215	3H	45.83	-	MLOC_78431.2	HC	Sequence-specific DNA-binding transcription factor
-	-	-	morex_contig_47233	3H	45.83	-	MLOC_63058.1	HC	Zinc finger protein
-	-	-	morex_contig_2546637	3H	45.83	-	AK364193	HC	unknown protein; BEST Arabidopsis thaliana protein match is: unknown protein . LENGTH=782
-	-	-	morex_contig_2546637	3H	45.83	-	MLOC_36343.2	HC	Always early 1 protein-like
-	-	-	morex_contig_58534	3H	45.83	-	MLOC_70777.2	HC	myb-like transcription factor family protein LENGTH=233
-	-	-	morex_contig_144928	3H	45.83	-	AK363890	HC	UDP-Glycosyltransferase superfamily protein LENGTH=456
-	-	-	morex_contig_41178	3H	45.83	-	MLOC_56819.1	HC	Auxin-responsive protein IAA18
-	-	-	morex_contig_42846	3H	45.83	-	MLOC_58639.1	HC	Cytokinin oxidase/dehydrogenase 1
-	-	-	morex_contig_2548231	3H	45.83	-	AK353821	HC	F-box/LRR-repeat protein
-	-	-	morex_contig_464650	3H	45.83	-	AK363621	HC	Unknown protein
-	-	-	morex_contig_2549649	3H	45.83	-	AK376726	HC	Blue-light-activated histidine kinase
-	-	-	morex_contig_41865	3H	45.83	-	MLOC_57556.1	HC	Unknown protein
-	-	-	morex_contig_244221	3H	45.83	-	MLOC_34598.1	HC	ABC transporter ATP-binding protein
-	-	-	morex_contig_1591932	3H	45.93	-	MLOC_20822.1	HC	unknown protein; INVOLVED IN: biological_process unknown; LOCATED IN: cellular_component unknown; EXPRESSED IN: leaf; EXPRESSED DURING: LP.04 four leaves visible
contig_730	HVVMRXALLHA0357M23	cluster_2406	morex_contig_226559	3H	45.93	HVVMRXALLHA0357M23_C3	MLOC_32229.1	HC	17.5 kDa class II heat shock protein
contig_46208	HVVMRXALLHA0357G07	cluster_2405	morex_contig_42747	3H	45.93	HVVMRXALLHA0357G07_C3	MLOC_58521.1	HC	Unknown protein
contig_46208	HVVMRXALLHA0357G07	cluster_2405	morex_contig_42747	3H	45.93	HVVMRXALLHA0357G07_C5	MLOC_58521.1	HC	Unknown protein
-	-	-	morex_contig_255845	3H	45.93	-	MLOC_40345.1	HC	Retrotransposon protein
-	-	-	morex_contig_363429	3H	45.93	-	MLOC_50632.1	HC	Retrotransposon protein
-	-	-	morex_contig_1585152	3H	45.93	-	MLOC_19510.1	HC	unknown protein; INVOLVED IN: biological_process unknown; LOCATED IN: cellular_component unknown; EXPRESSED IN: leaf; EXPRESSED DURING: LP.04 four leaves visible
-	-	-	morex_contig_132670	3H	45.93	-	MLOC_3682.1	HC	unknown protein; INVOLVED IN: biological_process unknown; LOCATED IN: cellular_component unknown; EXPRESSED IN: leaf; EXPRESSED DURING: LP.04 four leaves visible
-	-	-	morex_contig_46611	3H	45.93	-	MLOC_62487.1	HC	ABC transporter G family member
contig_45240	HVVMRXALLHA0268P06	cluster_4342	morex_contig_38104	3H	45.93	HVVMRXALLHA0268P06_C41_NODE_0120.1	MLOC_53163.1	HC	Profilin
contig_44072	HVVMRXALLHA0114I01	cluster_1998	morex_contig_107725	3H	46.04	HVVMRXALLHA0114I01_C6	AK370269	HC	Syntaxin 32
contig_730	HVVMRXALLHA0160M05	cluster_2056	morex_contig_69124	3H	46.04	HVVMRXALLHA0160M05_C1	AK355146	HC	17.5 kDa class II heat shock protein
contig_45240	HVVMRXALLHA0476B18	cluster_2609	morex_contig_46971	3H	46.04	HVVMRXALLHA0476B18_C1	MLOC_62788.3	HC	6-phosphofructokinase 2
contig_44072	HVVMRXALLHA0114I01	cluster_1998	morex_contig_107725	3H	46.04	HVVMRXALLHA0114I01_C4	MLOC_931.1	HC	Embryo defective 2410 protein
contig_44072	HVVMRXALLHA0114I01	cluster_1998	morex_contig_107725	3H	46.04	HVVMRXALLHA0114I01_C4	AK370269	HC	Syntaxin 32
-	-	-	morex_contig_141212	3H	46.04	-	MLOC_8121.1	HC	Glutamine-tRNA ligase
-	-	-	morex_contig_52704	3H	46.04	-	AK250083.1	HC	tetratricopeptide repeat (TPR)-containing protein LENGTH=453
-	-	-	morex_contig_38063	3H	46.04	-	MLOC_53106.1	HC	Gibberellin receptor GID1L2
-	-	-	morex_contig_48940	3H	46.04	-	MLOC_64514.1	HC	Mitochondrial-processing peptidase alpha subunit
-	-	-	morex_contig_40022	3H	46.04	-	MLOC_55496.1	HC	unknown protein; Has 50 Blast hits to 50 proteins in 16 species: Archae - 0; Bacteria - 0; Metazoa - 7; Fungi - 0; Plants - 43; Viruses - 0; Other Eukaryotes - 0 (source: NCBI BLink). LE
-	-	-	morex_contig_57971	3H	46.04	-	MLOC_70434.1	HC	Choline/ethanolamine kinase
-	-	-	morex_contig_58138	3H	46.04	-	MLOC_70538.1	HC	Bromodomain-containing protein
-	-	-	morex_contig_7062	3H	46.04	-	AK374028	HC	F-box protein-like
-	-	-	morex_contig_7062	3H	46.04	-	MLOC_76230.1	HC	Taurine catabolism dioxygenase TauD/TfdA
contig_48305	HVVMRXALLMA0196C01	cluster_3243	morex_contig_2548180	3H	46.04	HVVMRXALLMA0196C01_C4	AK370839	HC	Protein kinase-related protein
contig_44072	HVVMRXALLHA0114I01	cluster_1998	morex_contig_107725	3H	46.04	HVVMRXALLHA0114I01_C6	MLOC_931.1	HC	Embryo defective 2410 protein
-	-	-	morex_contig_46493	3H	46.04	-	MLOC_62372.1	HC	FAD-binding Berberine family protein LENGTH=529
-	-	-	morex_contig_135539	3H	46.04	-	MLOC_4818.1	HC	Polynucleotide 5'-hydroxyl-kinase grc3
-	-	-	morex_contig_135539	3H	46.04	-	AK375970	HC	17.5 kDa class II heat shock protein
-	-	-	morex_contig_68974	3H	46.04	-	MLOC_75795.1	HC	NAC domain protein
-	-	-	morex_contig_56493	3H	46.04	-	AK356217	HC	tetratricopeptide repeat (TPR)-containing protein LENGTH=453
-	-	-	morex_contig_2551280	3H	46.04	-	MLOC_38753.1	HC	DNA polymerase epsilon subunit 2
-	-	-	morex_contig_62029	3H	46.04	-	MLOC_72641.1	HC	Histone-like transcription factor and archaeal histone family protein
-	-	-	morex_contig_62029	3H	46.04	-	MLOC_72640.2	HC	Cytochrome P450 family protein
-	-	-	morex_contig_1558090	3H	46.04	-	MLOC_9934.1	HC	Ubiquitin-conjugating enzyme E2-like protein
-	-	-	morex_contig_1566807	3H	46.04	-	MLOC_13916.2	HC	Phosducin-like protein 3
-	-	-	morex_contig_1566807	3H	46.04	-	AK375483	HC	unknown protein; FUNCTIONS IN: molecular_function unknown; INVOLVED IN: biological_process unknown; LOCATED IN: endoplasmic reticulum; EXPRESSED IN: 25 plant structures; EXPRESSED DURING:
-	-	-	morex_contig_1559411	3H	46.04	-	MLOC_10588.1	HC	50S ribosomal protein L5
-	-	-	morex_contig_1571895	3H	46.04	-	AK365038	HC	NEFA-interacting nuclear protein NIP30
-	-	-	morex_contig_38202	3H	46.04	-	MLOC_53280.1	HC	Aminoacyl-tRNA synthetase
-	-	-	morex_contig_7077	3H	46.04	-	MLOC_76271.3	HC	MYB-RELATED transcription factor
contig_45746	HVVMRXALLHA0231G17	cluster_2157	morex_contig_2547704	3H	46.11	HVVMRXALLHA0231G17_C14	MLOC_37050.1	HC	Multidrug resistance protein ABC transporter family
-	-	-	morex_contig_218189	3H	46.11	-	MLOC_31360.1	HC	O-methyltransferase family protein
contig_46208	HVVMRX83KHA0132G08	cluster_1266	morex_contig_83035	3H	46.11	HVVMRX83KHA0132G08_C1	AK250469.1	HC	RNA-binding protein
contig_46208	HVVMRX83KHA0132G08	cluster_1266	morex_contig_83035	3H	46.11	HVVMRX83KHA0132G08_C1	MLOC_79028.1	HC	Kinase-like protein
contig_2176	HVVMRXALLHA0294M05	cluster_4726	morex_contig_40299	3H	46.11	HVVMRXALLHA0294M05_C3_NODE_0005.1	MLOC_55828.2	HC	Glucose-6-phosphate/phosphate translocator-related LENGTH=408
contig_2176	HVVMRXALLHA0294M05	cluster_4726	morex_contig_40299	3H	46.11	HVVMRXALLHA0294M05_C3_NODE_0005.1	AK369041	HC	ATP-dependent RNA helicase
-	-	-	morex_contig_2521747	3H	46.11	-	MLOC_35785.1	HC	Malic enzyme
-	-	-	morex_contig_95597	3H	46.11	-	MLOC_81291.1	HC	Cytokinin oxidase/dehydrogenase
-	-	-	morex_contig_1575681	3H	46.11	-	MLOC_17130.1	HC	GDSL esterase/lipase
-	-	-	morex_contig_59120	3H	46.18	-	MLOC_71087.2	HC	unknown protein; FUNCTIONS IN: molecular_function unknown; INVOLVED IN: biological_process unknown; LOCATED IN: cytosol; EXPRESSED IN: 25 plant structures; EXPRESSED DURING: 15 growth st
-	-	-	morex_contig_1561834	3H	46.18	-	AK373991	HC	WD-repeat protein
-	-	-	morex_contig_1562925	3H	46.18	-	AK366717	HC	ATP-dependent RNA helicase
-	-	-	morex_contig_39164	3H	46.18	-	MLOC_54481.2	HC	Tudor domain-containing protein 3
contig_46500	HVVMRXALLHA0298I04	cluster_4790	morex_contig_40294	3H	46.32	HVVMRXALLHA0298I04_C162_NODE_0818.1	MLOC_55822.2	HC	Ubiquitin carboxyl-terminal hydrolase
-	-	-	morex_contig_2547061	3H	46.67	-	MLOC_36620.3	HC	Acyl-protein thioesterase 2
-	-	-	morex_contig_136270	3H	46.67	-	MLOC_5432.1	HC	GTPase Der
-	-	-	morex_contig_56473	3H	46.67	-	MLOC_69476.1	HC	Dual specificity protein phosphatase 9
-	-	-	morex_contig_134961	3H	46.67	-	AK374758	HC	BEST Arabidopsis thaliana protein match is: Late embryogenesis abundant protein
-	-	-	morex_contig_39859	3H	46.67	-	AK374382	HC	Unknown protein
-	-	-	morex_contig_39859	3H	46.67	-	MLOC_55325.1	HC	Calcium-binding EF-hand family protein LENGTH=564
-	-	-	morex_contig_135296	3H	46.67	-	AK354114	HC	GDSL esterase/lipase
-	-	-	morex_contig_1576942	3H	46.67	-	MLOC_17509.1	HC	Pentatricopeptide repeat-containing protein
contig_45096	HVVMRXALLHA0750J24	cluster_2964	morex_contig_368644	3H	46.67	HVVMRXALLHA0750J24_C7	MLOC_51169.2	HC	Alpha-1
contig_1378	HVVMRXALLHA0243O24	cluster_618	morex_contig_2551266	3H	46.67	HVVMRXALLHA0243O24_C2_NODE_0002.1	AK252472.1	HC	Replication protein A 32 kDa subunit
contig_676	HVVMRXALLHA0298I21	cluster_442	morex_contig_43980	3H	46.67	HVVMRXALLHA0298I21_C2	MLOC_59869.1	HC	Thioredoxin-related transmembrane protein
contig_47999	HVVMRXALLHA0282J07	cluster_4541	morex_contig_1572981	3H	46.67	HVVMRXALLHA0282J07_C24_NODE_0028.1	MLOC_16296.2	HC	DNA-directed DNA polymerase
-	-	-	morex_contig_274496	3H	46.67	-	AK362624	HC	Retinoblastoma binding protein
-	-	-	morex_contig_65481	3H	46.67	-	AK358543	HC	Protein transport protein sec13
contig_676	HVVMRXALLHA0229D08	cluster_442	morex_contig_43980	3H	46.67	HVVMRXALLHA0229D08_C54_NODE_0055.1	MLOC_59869.1	HC	Thioredoxin-related transmembrane protein
contig_1378	HVVMRXALLHA0270O14	cluster_618	morex_contig_2551266	3H	46.67	HVVMRXALLHA0270O14_C10_NODE_0013.1	AK252472.1	HC	Replication protein A 32 kDa subunit
contig_676	HVVMRXALLHA0229D08	cluster_442	morex_contig_43980	3H	46.67	HVVMRXALLHA0229D08_C4_NODE_0004.1	MLOC_59869.1	HC	Thioredoxin-related transmembrane protein
contig_676	HVVMRXALLHA0229D08	cluster_442	morex_contig_43980	3H	46.67	HVVMRXALLHA0229D08_C49_NODE_0050.1	MLOC_59869.1	HC	Thioredoxin-related transmembrane protein
-	-	-	morex_contig_158846	3H	46.67	-	MLOC_20185.1	HC	3-methyl-2-oxobutanoate hydroxymethyltransferase
-	-	-	morex_contig_158846	3H	46.67	-	MLOC_20184.3	HC	AT5g62650/MRG21_7
-	-	-	morex_contig_51077	3H	46.67	-	MLOC_66080.1	HC	Cytochrome P450
-	-	-	morex_contig_1582163	3H	46.67	-	MLOC_18832.1	HC	Cationic amino acid transporter
-	-	-	morex_contig_2551480	3H	46.67	-	AK363425	HC	unknown protein; FUNCTIONS IN: molecular_function unknown; INVOLVED IN: biological_process unknown; LOCATED IN: cellular_component unknown; EXPRESSED IN: 23 plant structures; EXPRESSED DUR
-	-	-	morex_contig_517304	3H	46.67	-	MLOC_66539.5	HC	Nodule inception protein
-	-	-	morex_contig_1571828	3H	46.67	-	MLOC_15898.4	HC	NADPH:adrenodoxin oxidoreductase fprA (NADPH-ferredoxin reductase)
-	-	-	morex_contig_1566644	3H	46.67	-	AK364953	HC	Beta-amylase 8
-	-	-	morex_contig_42850	3H	46.67	-	MLOC_58641.1	HC	Ethylene-responsive transcription factor
-	-	-	morex_contig_1562510	3H	46.67	-	AK371666	HC	Alpha/beta fold hydrolase family protein
-	-	-	morex_contig_270856	3H	46.67	-	AK361166	HC	Phototropic-responsive NPH3 family protein
-	-	-	morex_contig_2547061	3H	46.67	-	MLOC_36621.2	HC	Glutaredoxin
contig_338	HVVMRX83KHA0017I01	cluster_805	morex_contig_137059	3H	46.89	HVVMRX83KHA0017I01_C2	MLOC_6097.1	HC	Mitochondrial import inner membrane translocase subunit TIM14
contig_338	HVVMRX83KHA0017I01	cluster_805	morex_contig_137059	3H	46.89	HVVMRX83KHA0017I01_C2	MLOC_6096.1	HC	Beta-1
-	-	-	morex_contig_59045	3H	46.89	-	MLOC_71051.1	HC	Ring finger protein
-	-	-	morex_contig_39008	3H	46.89	-	MLOC_54265.1	HC	F-box protein family-like protein
-	-	-	morex_contig_157443	3H	47.1	-	AK364169	HC	Beta-1
contig_46206	HVVMRXALLHA0207J13	cluster_3492	morex_contig_69276	3H	47.1	HVVMRXALLHA0207J13_C139_NODE_0378.1	MLOC_75882.1	HC	Tha8
contig_45746	HVVMRXALLHA0160F22	cluster_2055	morex_contig_1572794	3H	47.1	HVVMRXALLHA0160F22_C1	MLOC_16223.4	HC	FBD-associated F-box protein LENGTH=459
contig_45746	HVVMRXALLHA0231G17	cluster_2157	morex_contig_37290	3H	47.1	HVVMRXALLHA0231G17_C14	MLOC_52112.2	HC	Transcription factor HY5
-	-	-	morex_contig_1586594	3H	47.1	-	MLOC_19814.1	HC	B-box zinc finger family protein
-	-	-	morex_contig_40700	3H	47.1	-	MLOC_56293.1	HC	Phospholipase D
-	-	-	morex_contig_2546924	3H	47.1	-	MLOC_36529.1	HC	Subtilase
-	-	-	morex_contig_67244	3H	47.1	-	MLOC_75157.4	HC	Phospho-n-acetylmuramoyl-pentapeptide-transferase
-	-	-	morex_contig_201047	3H	47.1	-	AK370416	HC	Protein of unknown function
-	-	-	morex_contig_38417	3H	47.1	-	MLOC_53497.2	HC	Cytochrome P450
-	-	-	morex_contig_41438	3H	47.1	-	MLOC_57121.2	HC	Peroxidase 1
-	-	-	morex_contig_38743	3H	47.1	-	MLOC_53923.1	HC	Cytokinin oxidase/dehydrogenase
-	-	-	morex_contig_39786	3H	47.1	-	AK248260.1	HC	Protein kinase (PK)
-	-	-	morex_contig_57404	3H	47.31	-	AK364019	HC	CTC-interacting domain 9 protein
-	-	-	morex_contig_136971	3H	47.31	-	MLOC_6006.1	HC	RING finger protein
-	-	-	morex_contig_61511	3H	47.31	-	MLOC_72368.4	HC	BZIP transcription factor family protein
-	-	-	morex_contig_2551034	3H	47.31	-	MLOC_38654.2	HC	Retrotransposon protein
-	-	-	morex_contig_1582371	3H	47.31	-	MLOC_18865.1	HC	GDSL esterase/lipase
-	-	-	morex_contig_1558779	3H	47.31	-	MLOC_10301.1	HC	RNA-dependent RNA polymerase family protein
-	-	-	morex_contig_135270	3H	47.73	-	MLOC_4563.1	HC	unknown protein; Has 25732 Blast hits to 16979 proteins in 961 species: Archae - 144; Bacteria - 1801; Metazoa - 12681; Fungi - 1868; Plants - 912; Viruses - 94; Other Eukaryotes - 8232
-	-	-	morex_contig_7497	3H	47.73	-	MLOC_77266.1	HC	CCR4-NOT transcription complex subunit
contig_44639	HVVMRX83KHA0119A13	cluster_1190	morex_contig_162789	3H	47.73	HVVMRX83KHA0119A13_C3	AK365832	HC	Protein trichome birefringence-like 38
-	-	-	morex_contig_43946	3H	47.73	-	AK371344	HC	Tetratricopeptide repeat protein 2-like
-	-	-	morex_contig_46579	3H	48.31	-	MLOC_62446.1	HC	Peptide-N4-(N-acetyl-beta-glucosaminyl)asparagine amidase A
-	-	-	morex_contig_2550543	3H	48.72	-	AK366049	HC	Thioesterase family protein
-	-	-	morex_contig_38324	3H	48.72	-	AK368753	HC	Protein of unknown function DUF455 LENGTH=383
-	-	-	morex_contig_132612	3H	48.72	-	MLOC_3678.1	HC	Eukaryotic translation initiation factor 3 subunit 6-interacting protein
-	-	-	morex_contig_139802	3H	48.72	-	MLOC_7670.1	HC	Dehydrogenase/reductase SDR family protein 7-like
-	-	-	morex_contig_1589515	3H	48.72	-	AK364663	HC	Late embryogenesis abundant (LEA) hydroxyproline-rich glycoprotein family LENGTH=264
-	-	-	morex_contig_52345	3H	49.3	-	AK371590	HC	SNF7 family protein
-	-	-	morex_contig_60810	3H	49.3	-	AK361232	HC	Transmembrane protein
-	-	-	morex_contig_60810	3H	49.3	-	MLOC_71981.3	HC	Peptidase C45
-	-	-	morex_contig_47244	3H	49.3	-	MLOC_63070.2	HC	Peptide-N4-(N-acetyl-beta-glucosaminyl)asparagine amidase A
-	-	-	morex_contig_1565421	3H	49.3	-	AK252548.1	HC	unknown protein; Has 524 Blast hits to 342 proteins in 101 species: Archae - 0; Bacteria - 106; Metazoa - 106; Fungi - 24; Plants - 25; Viruses - 0; Other Eukaryotes - 263 (source: NCBI
-	-	-	morex_contig_46807	3H	49.3	-	MLOC_62646.1	HC	Unknown protein
-	-	-	morex_contig_42110	3H	49.3	-	AK356583	HC	Cytochrome P450
-	-	-	morex_contig_50881	3H	49.3	-	AK363404	HC	receptor-like kinase 1 LENGTH=655
-	-	-	morex_contig_360596	3H	49.3	-	MLOC_50479.1	HC	RING finger protein
contig_16090	HVVMRXALLHA0295H02	cluster_4742	morex_contig_5724	3H	49.3	HVVMRXALLHA0295H02_C7_NODE_0010.1	MLOC_69969.7	HC	Potassium channel
contig_43820	HVVMRX83KHA0060N03	cluster_943	morex_contig_44587	3H	49.3	HVVMRX83KHA0060N03_C2	MLOC_60617.9	HC	unknown protein; FUNCTIONS IN: molecular_function unknown; INVOLVED IN: biological_process unknown; LOCATED IN: endomembrane system; EXPRESSED IN: 21 plant structures; EXPRESSED DURING: 13 growth stages; Has 210 Blast hits to 148 proteins in 42 species: Archae - 0; Bacteria - 118; Metazoa - 0; Fungi - 0; Plants - 48; Viruses - 0; Other Eukaryotes - 44 (source: NCBI BLink). LENGTH=1088
contig_43820	HVVMRX83KHA0060N03	cluster_943	morex_contig_44587	3H	49.3	HVVMRX83KHA0060N03_C3	MLOC_60617.9	HC	unknown protein; FUNCTIONS IN: molecular_function unknown; INVOLVED IN: biological_process unknown; LOCATED IN: endomembrane system; EXPRESSED IN: 21 plant structures; EXPRESSED DURING: 13 growth stages; Has 210 Blast hits to 148 proteins in 42 species: Archae - 0; Bacteria - 118; Metazoa - 0; Fungi - 0; Plants - 48; Viruses - 0; Other Eukaryotes - 44 (source: NCBI BLink). LENGTH=1088
contig_45096	HVVMRXALLHA0042F23	cluster_1854	morex_contig_38951	3H	49.3	HVVMRXALLHA0042F23_C1	MLOC_54189.1	HC	Peptide-N4-(N-acetyl-beta-glucosaminyl)asparagine amidase A
contig_45096	HVVMRXALLHA0042F23	cluster_1854	morex_contig_38951	3H	49.3	HVVMRXALLHA0042F23_C1	MLOC_54188.1	HC	F-box and associated interaction domains-containing protein LENGTH=417
contig_39226	HVVMRXALLHA0227H16	cluster_3713	morex_contig_61913	3H	49.3	HVVMRXALLHA0227H16_C6_NODE_0006.1	AK356220	HC	V-type proton ATPase subunit E1
-	-	-	morex_contig_43493	3H	49.3	-	MLOC_59333.1	HC	Phosphoenolpyruvate carboxylase
-	-	-	morex_contig_43493	3H	49.3	-	MLOC_59332.2	HC	Wiskott-Aldrich syndrome protein family member 2
-	-	-	morex_contig_38095	3H	49.3	-	AK370547	HC	Bromodomain-containing factor
-	-	-	morex_contig_53357	3H	49.3	-	AK354820	HC	HAT dimerisation domain-containing protein-like
-	-	-	morex_contig_2549152	3H	49.3	-	MLOC_37816.1	HC	unknown protein; Has 3099 Blast hits to 2528 proteins in 332 species: Archae - 2; Bacteria - 245; Metazoa - 1059; Fungi - 555; Plants - 177; Viruses - 49; Other Eukaryotes - 1012 (sour
-	-	-	morex_contig_2549152	3H	49.3	-	MLOC_37813.1	HC	ER glycerol-phosphate acyltransferase
-	-	-	morex_contig_54522	3H	49.3	-	AK376641	HC	TCP family transcription factor TCP4
-	-	-	morex_contig_1557967	3H	49.3	-	MLOC_9854.1	HC	Late embryogenesis-abundant protein 1b
contig_45096	HVVMRXALLHA0042F23	cluster_1854	morex_contig_38951	3H	49.3	HVVMRXALLHA0042F23_C34	MLOC_54189.1	HC	Peptide-N4-(N-acetyl-beta-glucosaminyl)asparagine amidase A
contig_45096	HVVMRXALLHA0042F23	cluster_1854	morex_contig_38951	3H	49.3	HVVMRXALLHA0042F23_C34	MLOC_54188.1	HC	F-box and associated interaction domains-containing protein LENGTH=417
contig_43820	HVVMRXALLHA0228H04	cluster_3732	morex_contig_52235	3H	49.3	HVVMRXALLHA0228H04_C34_NODE_0034.1	AK361337	HC	tRNA (Guanine-N(1)-)-methyltransferase
contig_43820	HVVMRX83KHA0060N03	cluster_943	morex_contig_44587	3H	49.3	HVVMRX83KHA0060N03_C5	MLOC_60617.9	HC	unknown protein; FUNCTIONS IN: molecular_function unknown; INVOLVED IN: biological_process unknown; LOCATED IN: endomembrane system; EXPRESSED IN: 21 plant structures; EXPRESSED DURING: 13 growth stages; Has 210 Blast hits to 148 proteins in 42 species: Archae - 0; Bacteria - 118; Metazoa - 0; Fungi - 0; Plants - 48; Viruses - 0; Other Eukaryotes - 44 (source: NCBI BLink). LENGTH=1088
contig_43820	HVVMRX83KHA0007P08	cluster_766	morex_contig_1579154	3H	49.3	HVVMRX83KHA0007P08_C6	MLOC_18081.1	HC	nodulin-related protein 1 LENGTH=187
-	-	-	morex_contig_136210	3H	49.3	-	MLOC_5379.1	HC	Ribosomal protein S6 family protein
-	-	-	morex_contig_270406	3H	49.3	-	MLOC_43448.1	HC	Unknown protein
-	-	-	morex_contig_1572819	3H	49.3	-	AK354087	HC	GH3 family protein
-	-	-	morex_contig_157233	3H	49.3	-	AK250517.1	HC	ATP-dependent RNA helicase
-	-	-	morex_contig_135958	3H	49.3	-	MLOC_5174.1	HC	Late-embryogenesis-abundant protein
-	-	-	morex_contig_46932	3H	49.3	-	MLOC_62754.1	HC	Endo-beta-1
-	-	-	morex_contig_1570566	3H	49.3	-	AK370582	HC	Plant protein 1589 of unknown function LENGTH=363
-	-	-	morex_contig_1580183	3H	49.3	-	MLOC_18337.2	HC	GDSL esterase/lipase
-	-	-	morex_contig_68182	3H	49.3	-	MLOC_75541.1	HC	unknown protein; Has 30201 Blast hits to 17322 proteins in 780 species: Archae - 12; Bacteria - 1396; Metazoa - 17338; Fungi - 3422; Plants - 5037; Viruses - 0; Other Eukaryotes - 2996 (
-	-	-	morex_contig_1571713	3H	49.3	-	MLOC_15850.1	HC	Unknown protein
-	-	-	morex_contig_7262	3H	49.3	-	AK357557	HC	Transmembrane protein
-	-	-	morex_contig_1567203	3H	49.65	-	MLOC_14078.1	HC	FUNCTIONS IN: molecular_function unknown; INVOLVED IN: biological_process unknown; LOCATED IN: mitochondrion;
contig_6449	HVVMRXALLHA0304A23	cluster_704	morex_contig_48701	3H	49.65	HVVMRXALLHA0304A23_C39_NODE_0056.1	MLOC_64351.2	HC	Katanin p60 ATPase-containing subunit A-like protein
contig_6449	HVVMRXALLHA0304A23	cluster_704	morex_contig_48701	3H	49.65	HVVMRXALLHA0304A23_C39_NODE_0056.1	AK248270.1	HC	Reticulon family protein
contig_958	HVVMRX83KHA0065E13	cluster_971	morex_contig_48795	3H	49.65	HVVMRX83KHA0065E13_C3	AK374529	HC	Activating signal cointegrator 1 complex subunit
contig_6449	HVVMRXALLHA0057E18	cluster_704	morex_contig_48701	3H	49.65	HVVMRXALLHA0057E18_C11	MLOC_64351.2	HC	Katanin p60 ATPase-containing subunit A-like protein
contig_6449	HVVMRXALLHA0057E18	cluster_704	morex_contig_48701	3H	49.65	HVVMRXALLHA0057E18_C11	AK248270.1	HC	Reticulon family protein
-	-	-	morex_contig_36898	3H	49.65	-	AK371491	HC	unknown protein; Has 5348 Blast hits to 3182 proteins in 353 species: Archae - 0; Bacteria - 481; Metazoa - 1959; Fungi - 405; Plants - 180; Viruses - 10; Other Eukaryotes - 2313 (source: NC
-	-	-	morex_contig_271744	3H	49.65	-	MLOC_43626.1	HC	Unknown protein
-	-	-	morex_contig_43942	3H	49.65	-	AK362702	HC	Protein kinase-like protein
-	-	-	morex_contig_73588	3H	49.65	-	AK355062	HC	5'-methylthioadenosine/S-adenosylhomocysteine nucleosidase
contig_6449	HVVMRXALLHA0057E18	cluster_704	morex_contig_48701	3H	49.65	HVVMRXALLHA0057E18_C7	MLOC_64351.2	HC	Katanin p60 ATPase-containing subunit A-like protein
contig_6449	HVVMRXALLHA0057E18	cluster_704	morex_contig_48701	3H	49.65	HVVMRXALLHA0057E18_C7	AK248270.1	HC	Reticulon family protein
-	-	-	morex_contig_38839	3H	49.65	-	MLOC_54049.1	HC	Receptor-like kinase
-	-	-	morex_contig_38839	3H	49.65	-	MLOC_54047.1	HC	Folate/biopterin transporter
-	-	-	morex_contig_52641	3H	49.65	-	AK371240	HC	unknown protein; BEST Arabidopsis thaliana protein match is: unknown protein . LENGTH=109
-	-	-	morex_contig_60572	3H	49.65	-	MLOC_71836.1	HC	GDSL esterase/lipase
-	-	-	morex_contig_1575131	3H	49.65	-	AK250120.1	HC	unknown protein; FUNCTIONS IN: molecular_function unknown; INVOLVED IN: biological_process unknown; LOCATED IN: chloroplast thylakoid membrane
-	-	-	morex_contig_113548	3H	49.65	-	MLOC_1529.1	HC	Ovate protein
-	-	-	morex_contig_58192	3H	49.69	-	MLOC_70576.2	HC	Monooxygenase
-	-	-	morex_contig_58142	3H	49.69	-	MLOC_70542.1	HC	Leucine-rich receptor-like protein kinase
-	-	-	morex_contig_1563887	3H	49.69	-	MLOC_12694.1	HC	C4-dicarboxylate transporter/malic acid transport family protein
-	-	-	morex_contig_244128	3H	49.69	-	MLOC_34538.1	HC	Rapid alkalinization factor
contig_43420	HVVMRXALLHA0205M01	cluster_2124	morex_contig_55118	3H	49.72	HVVMRXALLHA0205M01_C13	AK356763	HC	Leucine-tRNA ligase
contig_43420	HVVMRXALLHA0205M01	cluster_2124	morex_contig_55118	3H	49.72	HVVMRXALLHA0205M01_C13	MLOC_68656.2	HC	tRNA(His) guanylyltransferase
contig_43420	HVVMRXALLHA0205M01	cluster_2124	morex_contig_55118	3H	49.72	HVVMRXALLHA0205M01_C13	MLOC_68655.1	HC	unknown protein; FUNCTIONS IN: molecular_function unknown; INVOLVED IN: biological_process unknown; LOCATED IN: cellular_component unknown; EXPRESSED IN: 25 plant structures; EXPRESSED DURING: 13 growth stages; Has 35333 Blast hits to 34131 proteins in 2444 species: Archae - 798; Bacteria - 22429; Metazoa - 974; Fungi - 991; Plants - 531; Viruses - 0; Other Eukaryotes - 9610 (source: NCBI BLink).…
contig_43420	HVVMRXALLHA0205M01	cluster_2124	morex_contig_55118	3H	49.72	HVVMRXALLHA0205M01_C17	MLOC_68657.1	HC	unknown protein;
contig_43420	HVVMRXALLHA0205M01	cluster_2124	morex_contig_55118	3H	49.72	HVVMRXALLHA0205M01_C17	AK356763	HC	Leucine-tRNA ligase
contig_43420	HVVMRXALLHA0205M01	cluster_2124	morex_contig_55118	3H	49.72	HVVMRXALLHA0205M01_C17	MLOC_68656.2	HC	tRNA(His) guanylyltransferase
contig_43420	HVVMRXALLHA0205M01	cluster_2124	morex_contig_55118	3H	49.72	HVVMRXALLHA0205M01_C17	MLOC_68655.1	HC	unknown protein; FUNCTIONS IN: molecular_function unknown; INVOLVED IN: biological_process unknown; LOCATED IN: cellular_component unknown; EXPRESSED IN: 25 plant structures; EXPRESSED DURING: 13 growth stages; Has 35333 Blast hits to 34131 proteins in 2444 species: Archae - 798; Bacteria - 22429; Metazoa - 974; Fungi - 991; Plants - 531; Viruses - 0; Other Eukaryotes - 9610 (source: NCBI BLink).…
contig_43880	HVVMRXALLHA0391B23	cluster_443	morex_contig_56471	3H	49.72	HVVMRXALLHA0391B23_C4	MLOC_69470.1	HC	Basic helix-loop-helix (BHLH) family transcription factor
contig_48780	HVVMRXALLHA0034L04	cluster_173	morex_contig_53487	3H	49.72	HVVMRXALLHA0034L04_C1	MLOC_67697.1	HC	WD-repeat protein
contig_43420	HVVMRXALLHA0205M01	cluster_2124	morex_contig_55118	3H	49.72	HVVMRXALLHA0205M01_C8	MLOC_68657.1	HC	unknown protein;
contig_43420	HVVMRXALLHA0205M01	cluster_2124	morex_contig_55118	3H	49.72	HVVMRXALLHA0205M01_C8	AK356763	HC	Leucine-tRNA ligase
contig_43420	HVVMRXALLHA0205M01	cluster_2124	morex_contig_55118	3H	49.72	HVVMRXALLHA0205M01_C8	MLOC_68656.2	HC	tRNA(His) guanylyltransferase
contig_43420	HVVMRXALLHA0205M01	cluster_2124	morex_contig_55118	3H	49.72	HVVMRXALLHA0205M01_C8	MLOC_68655.1	HC	unknown protein; FUNCTIONS IN: molecular_function unknown; INVOLVED IN: biological_process unknown; LOCATED IN: cellular_component unknown; EXPRESSED IN: 25 plant structures; EXPRESSED DURING: 13 growth stages; Has 35333 Blast hits to 34131 proteins in 2444 species: Archae - 798; Bacteria - 22429; Metazoa - 974; Fungi - 991; Plants - 531; Viruses - 0; Other Eukaryotes - 9610 (source: NCBI BLink).…
contig_48780	HVVMRXALLHA0468F21	cluster_173	morex_contig_53487	3H	49.72	HVVMRXALLHA0468F21_C1	MLOC_67697.1	HC	WD-repeat protein
contig_43880	HVVMRXALLHA0208C15	cluster_443	morex_contig_56471	3H	49.72	HVVMRXALLHA0208C15_C20_NODE_0056.1	MLOC_69470.1	HC	Basic helix-loop-helix (BHLH) family transcription factor
-	-	-	morex_contig_51750	3H	49.72	-	AK372694	HC	Ubiquitin-conjugating enzyme E2 O
-	-	-	morex_contig_2548907	3H	49.72	-	MLOC_37695.2	HC	Heme-binding protein 2
contig_48424	HVVMRX83KHA0198O07	cluster_1525	morex_contig_368764	3H	49.72	HVVMRX83KHA0198O07_C1	AK375093	HC	HXXXD-type acyl-transferase family protein LENGTH=443
contig_44805	HVVMRXALLHA0190L20	cluster_184	morex_contig_1565672	3H	49.72	HVVMRXALLHA0190L20_C1	MLOC_13447.1	HC	Chaperone protein dnaJ
contig_43880	HVVMRXALLHA0208C15	cluster_443	morex_contig_56471	3H	49.72	HVVMRXALLHA0208C15_C1_NODE_0007.1	MLOC_69470.1	HC	Basic helix-loop-helix (BHLH) family transcription factor
contig_43420	HVVMRXALLHA0205M01	cluster_2124	morex_contig_55118	3H	49.72	HVVMRXALLHA0205M01_C13	MLOC_68657.1	HC	unknown protein;
-	-	-	morex_contig_39003	3H	49.72	-	MLOC_54255.1	HC	Auxin responsive protein
-	-	-	morex_contig_40656	3H	49.72	-	AK370515	HC	Late embryogenesis abundant hydroxyproline-rich glycoprotein
-	-	-	morex_contig_40656	3H	49.72	-	MLOC_56249.1	HC	SEC22 vesicle trafficking protein-like protein B
-	-	-	morex_contig_43174	3H	49.72	-	MLOC_58975.3	HC	Ribonuclease Z
-	-	-	morex_contig_1579056	3H	49.72	-	MLOC_18048.1	HC	Isoflavone reductase-like protein 5
-	-	-	morex_contig_5946	3H	49.72	-	MLOC_71267.1	HC	Aquaporin
-	-	-	morex_contig_50813	3H	49.72	-	AK362620	HC	DDB1-and CUL4-associated factor
-	-	-	morex_contig_50813	3H	49.72	-	MLOC_65876.1	HC	Response regulator 9
-	-	-	morex_contig_95658	3H	49.72	-	MLOC_81303.1	HC	Unknown protein
-	-	-	morex_contig_1580531	3H	49.72	-	MLOC_18429.1	HC	S-receptor kinase
-	-	-	morex_contig_1562591	3H	49.72	-	AK359814	HC	Uncharacterized conserved protein (DUF2358) LENGTH=241
-	-	-	morex_contig_104673	3H	49.72	-	MLOC_634.2	HC	Protein ABIL1
-	-	-	morex_contig_83403	3H	49.72	-	MLOC_79106.2	HC	WPP domain-interacting tail-anchored protein
-	-	-	morex_contig_2552923	3H	49.72	-	MLOC_39291.1	HC	Abscisic acid receptor PYR1
-	-	-	morex_contig_49257	3H	49.72	-	MLOC_64742.4	HC	unknown protein; BEST Arabidopsis thaliana protein match is: unknown protein . LENGTH=514
-	-	-	morex_contig_92189	3H	49.72	-	AK360350	HC	Glutaredoxin family protein
-	-	-	morex_contig_5862	3H	49.72	-	MLOC_70826.1	HC	XH/XS domain-containing protein LENGTH=634
-	-	-	morex_contig_2546567	3H	49.72	-	MLOC_36305.2	HC	cDNA
-	-	-	morex_contig_1569764	3H	49.72	-	AK363627	HC	Gamma-irradiation and mitomycin c induced 1
-	-	-	morex_contig_45953	3H	49.72	-	AK376070	HC	Reticulon family protein LENGTH=487
-	-	-	morex_contig_50920	3H	49.72	-	MLOC_65945.1	HC	Auxin response factor
-	-	-	morex_contig_60039	3H	49.72	-	MLOC_71543.2	HC	Cytochrome P450
-	-	-	morex_contig_1559353	3H	49.72	-	MLOC_10556.1	HC	Myb
-	-	-	morex_contig_60551	3H	49.73	-	MLOC_71824.1	HC	unknown protein; FUNCTIONS IN: molecular_function unknown; INVOLVED IN: biological_process unknown; LOCATED IN: plasma membrane; BEST Arabidopsis thaliana protein match is: unknown prote
contig_45096	HVVMRXALLHA0042F23	cluster_1854	morex_contig_1557887	3H	49.73	HVVMRXALLHA0042F23_C21	MLOC_9826.1	HC	Kinase family protein
contig_45096	HVVMRXALLHA0042F23	cluster_1854	morex_contig_1557887	3H	49.73	HVVMRXALLHA0042F23_C21	MLOC_9827.2	HC	CBL-interacting protein kinase 5
-	-	-	morex_contig_139887	3H	49.73	-	MLOC_7698.1	HC	Transducin/WD40 repeat-like superfamily protein LENGTH=351
contig_45096	HVVMRXALLHA0042F23	cluster_1854	morex_contig_1557887	3H	49.73	HVVMRXALLHA0042F23_C5	MLOC_9826.1	HC	Kinase family protein
contig_45096	HVVMRXALLHA0042F23	cluster_1854	morex_contig_1557887	3H	49.73	HVVMRXALLHA0042F23_C5	MLOC_9827.2	HC	CBL-interacting protein kinase 5
contig_45096	HVVMRXALLHA0042F23	cluster_1854	morex_contig_1557887	3H	49.73	HVVMRXALLHA0042F23_C10	MLOC_9826.1	HC	Kinase family protein
contig_45096	HVVMRXALLHA0042F23	cluster_1854	morex_contig_1557887	3H	49.73	HVVMRXALLHA0042F23_C10	MLOC_9827.2	HC	CBL-interacting protein kinase 5
contig_45096	HVVMRXALLHA0042F23	cluster_1854	morex_contig_1557887	3H	49.73	HVVMRXALLHA0042F23_C11	MLOC_9826.1	HC	Kinase family protein
contig_45096	HVVMRXALLHA0042F23	cluster_1854	morex_contig_1557887	3H	49.73	HVVMRXALLHA0042F23_C11	MLOC_9827.2	HC	CBL-interacting protein kinase 5
contig_45096	HVVMRXALLHA0042F23	cluster_1854	morex_contig_1557887	3H	49.73	HVVMRXALLHA0042F23_C36	MLOC_9826.1	HC	Kinase family protein
contig_45096	HVVMRXALLHA0042F23	cluster_1854	morex_contig_1557887	3H	49.73	HVVMRXALLHA0042F23_C36	MLOC_9827.2	HC	CBL-interacting protein kinase 5
-	-	-	morex_contig_1584792	3H	49.73	-	MLOC_19397.1	HC	unknown protein; FUNCTIONS IN: molecular_function unknown; INVOLVED IN: biological_process unknown; LOCATED IN: endomembrane system; BEST Arabidopsis thaliana protein match is: unknown
-	-	-	morex_contig_56741	3H	50.11	-	MLOC_69640.2	HC	Aquaporin 1
-	-	-	morex_contig_221143	3H	50.11	-	MLOC_31665.2	HC	CASP-like protein
contig_46208	HVVMRX83KHA0132G08	cluster_1266	morex_contig_138393	3H	50.11	HVVMRX83KHA0132G08_C1	AK249121.1	HC	Splicing factor
-	-	-	morex_contig_37484	3H	50.11	-	MLOC_52374.1	HC	Purple acid phosphatase
-	-	-	morex_contig_2160525	3H	50.24	-	MLOC_31140.1	HC	Retrotransposon protein
-	-	-	morex_contig_81307	3H	50.5	-	MLOC_78652.1	HC	Zinc finger family protein
contig_294	HVVMRXALLHA0317L10	cluster_5048	morex_contig_136155	3H	50.5	HVVMRXALLHA0317L10_C134_NODE_0316.1	MLOC_5338.1	HC	Protein kinase
-	-	-	morex_contig_60825	3H	50.5	-	MLOC_71986.1	HC	Glutaredoxin-C9
